# Supplementary material for: Molecular and metabolic insights into floral scent biosynthesis during flowering in Dendrobium chrysotoxum
Source: Front Plant Sci. 2022 Nov 28;13:1030492. doi: 10.3389/fpls.2022.1030492 (PMC9742519; doi:10.3389/fpls.2022.1030492)
Supplement: Supplementary file 5 [file Table_1.xlsx]

## Sheet: Sheet1
	Supplementary Table 1. Sequences of primers related to floral fragrance synthesis and internal reference of D. chrysotoxum
	Gene name		Primer sequence(5'-3')
	18s rRNA		F:CCAGGTCCAGACATAGTAAG
			R:GTACAAAGGGCAGGGACGTA
	TPSb1		F:ATCCACCCATCGTTCAACATTC
			R:CGAGCAACTGAGTCTGAAACAT
	TPSb3		F:CGACTTCTATCCAAGCATCATC
			R:ACTCTTGTGCCTCCAATTCT
	TPSb4		F:GGTGTTGTCCAAGGATTCTG
			R:GCAGGCTGGCTTATTGTT
	MVK		F:ATACGAAGGTTGGGAGGAA
			R:CCTGGTTGTGATAGAGATGTC
	HMGS		F:GGAGCATCGCTATGGAAC
			R:GTCACAGCACCCTTCTTG
	PAL		F:TTGCCTATGCCGATGATC
			R:CAGCTTGCTTCTCCTTCT
	C4H		F:GCTAACGGCAACGATTTC
			R:GGGAGAGCGAGAATAATACC
	4CL		F:TTGAAGACTGGAGACCTATGC
			R:GCCATTGGTATCTGTCCTACT
	COMT		F:ATGTGGGCGGAGATATGT
			R:AAGTTTGTTCGGGCTCTAC
	CCOAOMT		F:GCCTGATACTGTATGACAACA
			R:CGAGCCTCATTGAAATCTTTG
	LOX		F:ACTATCGCCCGAGTCAAC
			R:GACGCCTGCATCTGAGAT
	AOS		F:AACCGTCAACGACAAGCA
			R:AATTTCGGCGGTGAAGGA

## Sheet: Sheet2
ECHS(Cluster-6693.57748)
F:CCTTGAGCTGCATGCCTATAA
R:CATCGTAGTACTTGTGTGCTCTCTC
231 bp
54.8
56.9
UGT1(Cluster-6693.39732)
F:CTCCATCCATCTCCACATCAT
R:GATCTCTAAGCACAGCGTCAA
158 bp
53.9
54.6
PAL(Cluster-6693.59936)
F:CTACATGAAGGTGGCGAAGAA
R:CTTGGTTGCTGCACGAATTAC
130 bp
54.6
54.7
TKPR(Cluster-6693.81951)
F:GATTCCCAGCAAGTGTGATGA
R:ATCTCGGCGATGGTCTCAA
108 bp
55
56.1
C4H(Cluster-6693.64011)
F:CTCTTGCAGCCATTGAGACA
R:CGAAGGCGGAGAGTTTCTT
193 bp
55.2
54.9
UQCRFS(Cluster-6693.58478)
F:GACGCCGGTGAGAATGAAA
R:GGTAGCGCTGAGCCAATTATC
130 bp
55.5
56.2
PER(Cluster-6693.65531)
F:CTGGACAACAACTACTACCTCAAC
R:GGAAGAAGTATTCCTGGCTCT
130 bp
55
53.7
MTDH(Cluster-6693.38419)
F:TCGACTTGGAGCTGATGATT
R:CTCTGGTACTCCGACCATAACTA
169 bp
53.2
55.1
CAD(Cluster-6693.63645)
F:GGCCAACATCGAGCAGTAT
R:CAACCCTAGTATTCCACCCTT
247 bp
55.1
53.7
SDR(Cluster-6693.67993)
F:GTAGAAGCGATGGTGAGGATTT
R:ACCGTTGACCCTAATGACTTG
249 bp
54.4
54.6
MFP-α(Cluster-6693.81326)
F:CAGCTTTGATTGCCTGAGTTG
R:GAAAGAGCTTGTGCTTGGTTG
195 bp
54.5
54.6
AOC(Cluster-6693.52808)
F:CCTCCCTCTTCTCCAAACAAA
R:CTGTTATTCCGAGCCTCTTCTC
207 bp
54.4
55
KAT(Cluster-6693.59429)
F:CCGGATACTATGACGTTGGTATT
R:GGTCTTGCTCCTCCTTTGTTAT
186 bp
53.8
54.4
LOX(Cluster-6693.61585)
F:CTCGGCAACCAAGGTGATA
R:GTGAGTAGCTGGATACTGAAAGGA
206 bp
54.8
55.7
FACE(Cluster-6693.44923)
F:CCTTATCTGGCAATCTACCTCTG
R:CTTTGCCCTTAGTTCTCCTTCT
132 bp
54.7
54.2
GGPPS(Cluster-6693.64755)
F:CATTCCCTCCTCCCAAGATA
R:CCAGACTGCTAAAGGTGTTGA
132 bp
53.3
54.6
UGT2(Cluster-6693.64454)
F:CCCGGACGATCTGATGTTAA
R:TCAATGGGCCGATGCTATAC
107 bp
54.2
54.7
