# Supplementary material for: Molecular and metabolic insights into floral scent biosynthesis during flowering in Dendrobium chrysotoxum
Source: Front Plant Sci. 2022 Nov 28;13:1030492. doi: 10.3389/fpls.2022.1030492 (PMC9742519; doi:10.3389/fpls.2022.1030492)
Supplement: Supplementary file 8 [file Table_4.xlsx]

## Sheet: Sheet1
Supplementary Table 4. Summary information of the D. chrysotoxum RNA-seq data.
Sample	Raw Reads	Clean Reads	Clean Base (G)	Error Rate (%)	Q20 (%)	Q30 (%)	GC Content (%)
Bd1	41026492	39813296	5.97	0.03	97.43	92.67	44.66
Bd2	47866776	46356970	6.95	0.03	97.06	92.06	43.73
Bd3	47998158	46198450	6.93	0.03	97.32	92.46	44.73
Hf1	43236516	42109216	6.32	0.03	97.18	92.1	45.77
Hf2	41712732	39866658	5.98	0.03	97.33	92.48	44.19
Hf3	41064598	39771766	5.97	0.03	97.19	92.16	45.55
Fb1	48880746	48066794	7.21	0.03	97.15	92.34	45.6
Fb2	45057416	44091676	6.61	0.03	97.33	92.49	45.78
Fb3	54571368	53259990	7.99	0.03	96.83	91.51	45.29
