# Supplementary material for: Molecular and metabolic insights into floral scent biosynthesis during flowering in Dendrobium chrysotoxum
Source: Front Plant Sci. 2022 Nov 28;13:1030492. doi: 10.3389/fpls.2022.1030492 (PMC9742519; doi:10.3389/fpls.2022.1030492)
Supplement: Supplementary file 9 [file Table_5.xlsx]

## Sheet: Sheet1
Supplementary Table 5. 4,487 DEGs between different pairs of samples
Gene ID	Bd vs Hf			Hf vs Fb			Bd vs Fb
	Type	Log2(fold change)	Padj-value	Type	Log2(fold change)	Padj-value	Type	Log2(fold change)	Padj-value
IEQ34_000007	-	-	-	-	-	-	down	-1.88553	0.0322731
IEQ34_000023	up	1.47246	5.14295e-12	-	-	-	up	1.93313	5.94389e-17
IEQ34_000035	down	-1.07618	3.68283e-06	-	-	-	down	-1.13527	5.89138e-06
IEQ34_000043	-	-	-	-	-	-	up	1.2437	3.93309e-05
IEQ34_000044	up	1.00965	1.9021e-15	-	-	-	up	1.17234	1.56414e-20
IEQ34_000047	down	-2.2304	0.0108882	-	-	-	-	-	-
IEQ34_000054	-	-	-	-	-	-	down	-1.72868	7.54643e-05
IEQ34_000055	-	-	-	-	-	-	down	-1.18842	8.84404e-17
IEQ34_000066	down	-4.28707	2.21494e-12	-	-	-	down	-6.28658	2.68392e-10
IEQ34_000072	up	2.46587	3.94421e-45	up	3.17456	7.66508e-129	up	5.65236	0
IEQ34_000089	up	1.73154	1.83718e-09	-	-	-	up	2.6101	1.28109e-09
IEQ34_000095	-	-	-	-	-	-	up	1.25115	6.12351e-07
IEQ34_000111	down	-1.56795	5.90385e-05	-	-	-	down	-2.42065	1.44933e-08
IEQ34_000119	down	-1.09105	7.15652e-06	down	-1.12229	0.017704	down	-2.21177	0.000217469
IEQ34_000127	-	-	-	down	-1.1698	1.04311e-05	down	-2.11816	9.41316e-17
IEQ34_000131	-	-	-	-	-	-	up	1.21076	6.33558e-15
IEQ34_000139	up	1.07832	0.0108028	-	-	-	up	1.65476	1.08392e-05
IEQ34_000140	down	-1.43485	0.0456313	-	-	-	down	-1.36827	0.0439276
IEQ34_000149	down	-1.94677	2.08089e-08	down	-2.9577	0.000518026	down	-4.9157	0.000470405
IEQ34_000151	-	-	-	-	-	-	down	-1.50904	3.16759e-16
IEQ34_000154	-	-	-	-	-	-	down	-1.00932	5.7815e-09
IEQ34_000159	-	-	-	-	-	-	down	-1.38572	0.00139225
IEQ34_000165	up	2.39182	2.3108e-22	up	3.0231	4.32389e-123	up	5.4205	2.94865e-253
IEQ34_000172	up	1.41035	1.46576e-11	-	-	-	up	1.83389	6.02115e-34
IEQ34_000179	-	-	-	-	-	-	up	1.14144	1.63927e-12
IEQ34_000194	-	-	-	-	-	-	down	-1.15112	6.56014e-18
IEQ34_000206	-	-	-	-	-	-	up	1.08015	0.00296242
IEQ34_000222	up	1.0014	0.000431292	-	-	-	up	1.48422	8.21027e-13
IEQ34_000223	up	1.98198	1.71775e-63	-	-	-	up	2.38859	9.06106e-217
IEQ34_000234	up	1.01175	0.00844	-	-	-	-	-	-
IEQ34_000246	down	-2.37267	6.2446e-09	-	-	-	down	-3.94386	3.04333e-09
IEQ34_000258	up	1.11508	0.00929508	-	-	-	up	1.65908	1.22368e-05
IEQ34_000259	up	1.05012	8.9936e-05	-	-	-	up	1.33845	5.10361e-13
IEQ34_000267	up	1.68981	0.00326832	-	-	-	up	2.52118	7.00055e-08
IEQ34_000273	down	-1.45786	3.09648e-09	-	-	-	down	-1.50018	4.66756e-09
IEQ34_000291	-	-	-	-	-	-	down	-2.20606	0.0197007
IEQ34_000294	up	1.5273	2.17625e-05	up	2.58607	2.38401e-21	up	4.1277	6.77199e-21
IEQ34_000304	down	-1.7079	0.004988	-	-	-	-	-	-
IEQ34_000307	-	-	-	-	-	-	down	-1.57949	0.00704199
IEQ34_000310	up	1.62988	1.62349e-11	-	-	-	up	1.68207	2.99306e-15
IEQ34_000326	-	-	-	-	-	-	down	-2.87234	0.0103719
IEQ34_000329	up	1.95755	2.23608e-14	-	-	-	up	2.69574	1.96333e-66
IEQ34_000352	-	-	-	-	-	-	down	-2.41808	0.00480866
IEQ34_000356	down	-1.04247	1.58278e-05	-	-	-	down	-1.55467	4.77271e-10
IEQ34_000359	down	-1.51861	0.000110655	-	-	-	down	-1.34637	0.00138583
IEQ34_000365	down	-2.22776	0.00204774	-	-	-	down	-1.638	0.0170084
IEQ34_000369	down	-2.53891	0.00791339	-	-	-	down	-3.17861	0.000756364
IEQ34_000381	-	-	-	-	-	-	down	-1.11279	3.64405e-14
IEQ34_000397	down	-2.0766	0.00194695	-	-	-	down	-2.4706	0.000197566
IEQ34_000398	-	-	-	-	-	-	down	-2.97247	0.00354443
IEQ34_000407	-	-	-	-	-	-	down	-1.98503	0.00042617
IEQ34_000418	-	-	-	-	-	-	down	-1.25011	6.4437e-18
IEQ34_000424	down	-2.88269	7.36079e-82	down	-1.06044	7.71405e-06	down	-3.936	1.75287e-210
IEQ34_000432	up	2.38316	0.00446554	-	-	-	-	-	-
IEQ34_000440	-	-	-	up	1.07024	1.34452e-17	up	1.82276	1.09429e-76
IEQ34_000466	up	3.59887	2.03201e-08	-	-	-	up	4.46415	3.33408e-15
IEQ34_000476	down	-1.47468	3.29683e-14	-	-	-	down	-1.37932	7.76654e-15
IEQ34_000484	-	-	-	down	-1.56473	0.000144467	down	-1.88886	1.4559e-08
IEQ34_000494	-	-	-	-	-	-	up	1.07537	5.23936e-18
IEQ34_000499	-	-	-	-	-	-	down	-1.22908	4.44449e-07
IEQ34_000517	up	1.36886	2.3418e-14	-	-	-	-	-	-
IEQ34_000523	down	-1.02312	8.91864e-07	-	-	-	-	-	-
IEQ34_000524	down	-1.37462	2.30174e-08	down	-1.77967	0.000533852	down	-3.14868	2.20104e-21
IEQ34_000525	up	1.3522	9.33019e-08	-	-	-	up	1.39624	0.000120836
IEQ34_000532	-	-	-	-	-	-	up	1.21919	9.82551e-11
IEQ34_000545	down	-2.45389	0.0164898	-	-	-	-	-	-
IEQ34_000567	up	3.55686	8.52541e-27	up	1.71888	1.30729e-13	up	5.29068	5.87509e-33
IEQ34_000571	-	-	-	-	-	-	down	-1.25025	7.90383e-24
IEQ34_000576	up	1.04472	3.77039e-09	-	-	-	up	1.34618	1.37508e-18
IEQ34_000577	-	-	-	-	-	-	up	1.05404	1.69075e-09
IEQ34_000580	up	1.98746	2.18854e-14	-	-	-	up	2.12596	1.00948e-17
IEQ34_000593	down	-1.47695	1.10601e-06	-	-	-	down	-1.66605	5.08765e-07
IEQ34_000594	-	-	-	-	-	-	up	1.13332	1.10435e-09
IEQ34_000612	up	1.68885	2.24806e-06	-	-	-	up	2.38588	9.37689e-16
IEQ34_000614	-	-	-	-	-	-	down	-1.11155	1.63169e-06
IEQ34_000621	up	1.07609	2.10518e-09	-	-	-	up	1.38772	1.4788e-23
IEQ34_000626	down	-1.81914	6.65346e-07	-	-	-	down	-1.80594	4.99838e-07
IEQ34_000627	up	1.52711	2.07968e-29	-	-	-	up	2.2608	1.67206e-92
IEQ34_000644	-	-	-	-	-	-	down	-1.05696	6.026e-09
IEQ34_000651	up	1.18055	1.15895e-05	-	-	-	-	-	-
IEQ34_000659	down	-1.7178	5.34591e-10	-	-	-	down	-2.52988	7.2718e-14
IEQ34_000662	up	1.09188	9.21421e-11	-	-	-	up	1.69199	5.21109e-64
IEQ34_000664	-	-	-	-	-	-	up	1.17933	4.16977e-24
IEQ34_000666	down	-1.03961	0.00409562	-	-	-	down	-1.12559	0.00201693
IEQ34_000669	down	-2.1813	0.000839263	-	-	-	down	-2.18729	0.000158483
IEQ34_000671	-	-	-	down	-1.11065	0.0305419	-	-	-
IEQ34_000682	up	1.44243	3.7041e-28	-	-	-	up	2.07652	3.01174e-84
IEQ34_000684	up	1.46186	5.50089e-42	-	-	-	up	2.11372	1.99201e-123
IEQ34_000708	-	-	-	down	-1.86297	0.0141025	down	-1.51107	0.048587
IEQ34_000735	down	-3.2189	1.04023e-29	-	-	-	down	-4.32462	1.25462e-37
IEQ34_000736	down	-1.6225	0.00633296	-	-	-	-	-	-
IEQ34_000748	down	-1.66404	5.28656e-11	-	-	-	down	-1.85062	4.48973e-13
IEQ34_000760	-	-	-	-	-	-	up	1.44866	0.0144088
IEQ34_000766	down	-1.45722	0.0102482	-	-	-	down	-1.98464	0.00047032
IEQ34_000769	-	-	-	-	-	-	up	1.25525	0.000388303
IEQ34_000777	-	-	-	-	-	-	down	-1.42092	4.21512e-18
IEQ34_000778	-	-	-	-	-	-	down	-1.12963	0.0285612
IEQ34_000787	-	-	-	down	-1.74857	8.13116e-08	down	-2.02275	5.33941e-11
IEQ34_000792	up	1.19832	1.72031e-09	-	-	-	up	1.81637	6.7855e-26
IEQ34_000796	down	-1.70962	4.27164e-07	-	-	-	down	-3.50328	0.0460396
IEQ34_000802	-	-	-	-	-	-	up	1.5373	2.31416e-17
IEQ34_000803	-	-	-	down	-2.0556	0.017704	down	-2.32274	0.000786013
IEQ34_000807	up	1.22057	3.66265e-11	-	-	-	up	1.78074	1.66686e-38
IEQ34_000809	up	1.21175	6.3371e-20	-	-	-	up	2.0336	2.19494e-97
IEQ34_000839	up	3.79232	6.48504e-19	up	1.34926	1.31613e-07	up	5.15016	2.15061e-44
IEQ34_000840	-	-	-	-	-	-	down	-3.83933	0.0116059
IEQ34_000843	down	-1.12735	0.00996936	-	-	-	down	-1.1217	0.00945222
IEQ34_000844	down	-1.54142	0.0308771	-	-	-	down	-2.37674	0.00115355
IEQ34_000852	up	5.00869	1.67046e-282	-	-	-	up	5.77578	0
IEQ34_000855	-	-	-	-	-	-	down	-1.14301	0.0037266
IEQ34_000862	-	-	-	-	-	-	up	1.23719	5.66842e-08
IEQ34_000870	-	-	-	-	-	-	up	1.41376	4.09287e-08
IEQ34_000878	down	-1.48758	0.0312817	-	-	-	down	-4.57743	9.32297e-07
IEQ34_000880	-	-	-	-	-	-	up	1.35164	2.06518e-18
IEQ34_000884	-	-	-	-	-	-	down	-2.04112	0.0450668
IEQ34_000888	up	1.81524	0.0101405	up	1.57791	0.000502839	up	3.40583	1.75332e-12
IEQ34_000904	-	-	-	down	-1.59841	4.32544e-05	down	-1.88181	2.14811e-08
IEQ34_000906	-	-	-	-	-	-	down	-1.34745	0.000182094
IEQ34_000923	-	-	-	-	-	-	down	-1.65856	0.000291434
IEQ34_000942	up	2.76497	0.00695212	-	-	-	-	-	-
IEQ34_000943	-	-	-	-	-	-	down	-1.27093	4.90745e-05
IEQ34_000948	-	-	-	down	-1.22636	1.22851e-05	down	-1.84599	1.71177e-15
IEQ34_000949	-	-	-	-	-	-	down	-1.1648	0.000434997
IEQ34_000951	up	1.51441	2.18854e-14	-	-	-	up	2.05425	2.13349e-43
IEQ34_000953	down	-1.37526	0.000142616	-	-	-	down	-2.10641	0.000138395
IEQ34_000957	down	-1.84763	5.43656e-17	-	-	-	down	-2.2514	8.05752e-28
IEQ34_000962	-	-	-	down	-1.09824	0.000347408	down	-1.38073	9.81639e-09
IEQ34_000967	-	-	-	-	-	-	down	-1.05258	8.81792e-24
IEQ34_000978	-	-	-	-	-	-	down	-1.08568	1.9831e-06
IEQ34_000985	-	-	-	-	-	-	up	1.06669	5.63886e-08
IEQ34_000986	up	2.78727	0.00692493	-	-	-	-	-	-
IEQ34_000996	down	-2.40092	3.25566e-18	-	-	-	down	-2.83579	2.13381e-18
IEQ34_001007	-	-	-	-	-	-	down	-3.97921	0.00179369
IEQ34_001014	up	1.06426	5.56028e-14	-	-	-	up	1.12128	6.80159e-24
IEQ34_001015	-	-	-	-	-	-	down	-1.01928	0.0484911
IEQ34_001027	up	1.14733	0.00842174	-	-	-	up	1.18527	0.0332328
IEQ34_001028	down	-1.45428	6.27763e-09	-	-	-	down	-1.54252	4.6998e-09
IEQ34_001029	-	-	-	-	-	-	down	-1.24849	0.0490005
IEQ34_001032	-	-	-	-	-	-	down	-1.89334	0.0256197
IEQ34_001052	down	-1.18612	5.54613e-14	-	-	-	down	-1.50121	8.99253e-25
IEQ34_001053	-	-	-	-	-	-	down	-1.64373	0.0481939
IEQ34_001067	-	-	-	-	-	-	down	-1.15414	0.00130855
IEQ34_001069	up	1.55308	1.21026e-05	-	-	-	up	2.1468	8.60871e-11
IEQ34_001073	down	-1.16522	6.41751e-05	down	-1.68541	0.000236688	down	-2.83988	5.74938e-19
IEQ34_001106	-	-	-	-	-	-	down	-2.63372	0.0417635
IEQ34_001108	up	1.52093	1.69155e-07	-	-	-	-	-	-
IEQ34_001123	-	-	-	-	-	-	down	-1.02724	0.0018509
IEQ34_001124	down	-1.8529	4.41945e-19	-	-	-	down	-2.65671	5.31825e-32
IEQ34_001136	down	-2.71496	0.0037717	-	-	-	down	-3.87819	0.00115248
IEQ34_001138	up	2.2779	6.41892e-33	up	1.25646	6.28007e-13	up	3.54568	9.75591e-134
IEQ34_001143	-	-	-	-	-	-	down	-2.78024	0.0281268
IEQ34_001174	-	-	-	-	-	-	down	-1.21165	1.33536e-05
IEQ34_001175	down	-2.08301	2.95615e-13	-	-	-	down	-3.48605	1.40878e-15
IEQ34_001179	-	-	-	down	-1.30056	0.00200539	down	-2.08521	1.94209e-11
IEQ34_001180	-	-	-	-	-	-	down	-1.12285	0.00602613
IEQ34_001182	down	-1.14566	0.000209606	-	-	-	down	-3.16178	0.00499909
IEQ34_001191	-	-	-	-	-	-	up	1.86119	0.0279003
IEQ34_001211	-	-	-	-	-	-	down	-1.44582	1.56168e-06
IEQ34_001215	up	1.00011	0.0200295	-	-	-	up	1.0004	0.0198459
IEQ34_001216	-	-	-	-	-	-	up	1.33334	6.87899e-05
IEQ34_001218	down	-1.27314	0.00183429	-	-	-	-	-	-
IEQ34_001222	up	1.63536	3.69214e-07	-	-	-	up	1.17815	0.00033389
IEQ34_001228	-	-	-	-	-	-	down	-1.22932	8.53944e-10
IEQ34_001231	down	-2.01296	7.69684e-17	-	-	-	down	-2.86462	5.04641e-23
IEQ34_001232	-	-	-	-	-	-	down	-1.11863	0.0122275
IEQ34_001240	-	-	-	-	-	-	down	-2.10733	0.00588104
IEQ34_001247	-	-	-	-	-	-	down	-1.30487	2.03455e-13
IEQ34_001258	down	-1.48463	3.43243e-07	down	-2.26606	9.12653e-05	down	-3.74993	1.2971e-05
IEQ34_001273	-	-	-	-	-	-	down	-1.55803	0.0331788
IEQ34_001275	down	-1.41559	1.095e-26	-	-	-	down	-1.82268	3.47463e-59
IEQ34_001278	up	1.36366	0.000319437	-	-	-	-	-	-
IEQ34_001281	down	-1.13253	1.94499e-06	-	-	-	down	-1.54217	3.70591e-09
IEQ34_001293	up	2.0081	2.44273e-18	up	1.22452	2.26691e-10	up	3.24226	5.94072e-85
IEQ34_001294	-	-	-	down	-1.18223	0.0157731	-	-	-
IEQ34_001298	-	-	-	-	-	-	up	1.22898	0.00576776
IEQ34_001302	-	-	-	-	-	-	down	-1.09946	3.49674e-10
IEQ34_001303	-	-	-	-	-	-	down	-1.92597	0.000748227
IEQ34_001307	-	-	-	-	-	-	down	-1.10627	1.26466e-06
IEQ34_001309	down	-2.20217	7.6793e-09	-	-	-	down	-3.37081	3.36316e-12
IEQ34_001323	-	-	-	-	-	-	down	-2.26129	0.00978511
IEQ34_001325	up	1.16489	0.0197698	-	-	-	up	1.29176	0.00462394
IEQ34_001327	up	2.61701	1.52229e-24	-	-	-	up	2.33753	2.86365e-09
IEQ34_001331	-	-	-	-	-	-	down	-1.10284	9.51418e-05
IEQ34_001344	down	-1.93862	0.0134537	-	-	-	down	-4.57425	0.000124189
IEQ34_001345	-	-	-	-	-	-	down	-1.08015	0.0293367
IEQ34_001365	-	-	-	-	-	-	down	-1.26069	0.00194293
IEQ34_001366	-	-	-	-	-	-	up	1.41522	1.92097e-05
IEQ34_001387	up	5.77137	3.1197e-16	-	-	-	up	7.54959	0
IEQ34_001388	up	1.50807	0.000836181	-	-	-	up	2.16456	7.72909e-11
IEQ34_001396	-	-	-	-	-	-	down	-1.13347	2.16328e-17
IEQ34_001401	-	-	-	-	-	-	down	-1.14424	0.000441219
IEQ34_001403	-	-	-	-	-	-	up	1.2022	3.35965e-10
IEQ34_001423	-	-	-	-	-	-	down	-1.78023	0.000177304
IEQ34_001428	down	-2.62796	3.9154e-18	-	-	-	down	-3.10233	1.03971e-19
IEQ34_001439	-	-	-	-	-	-	down	-3.12973	0.00299929
IEQ34_001444	down	-1.16542	0.00518966	-	-	-	down	-1.4886	5.67906e-06
IEQ34_001447	-	-	-	-	-	-	down	-1.60631	0.0410988
IEQ34_001448	down	-8.10415	3.33309e-09	-	-	-	down	-8.2147	1.90383e-09
IEQ34_001449	-	-	-	-	-	-	down	-1.12305	1.26862e-18
IEQ34_001451	up	2.39112	8.78344e-33	-	-	-	up	2.31915	3.00013e-33
IEQ34_001453	-	-	-	-	-	-	up	1.19563	2.01296e-09
IEQ34_001460	up	3.01555	1.09903e-61	up	1.06571	6.0207e-22	up	4.08917	1.12405e-164
IEQ34_001467	-	-	-	-	-	-	down	-1.22219	0.00922574
IEQ34_001474	-	-	-	-	-	-	down	-1.19165	0.018052
IEQ34_001475	up	1.03073	1.94482e-08	-	-	-	up	1.3284	9.30438e-22
IEQ34_001501	-	-	-	-	-	-	up	1.06252	6.86637e-10
IEQ34_001508	-	-	-	-	-	-	down	-1.29509	1.82553e-06
IEQ34_001521	down	-2.1155	0.0177538	-	-	-	-	-	-
IEQ34_001528	-	-	-	-	-	-	up	1.32046	0.00176506
IEQ34_001559	-	-	-	-	-	-	up	1.40742	0.034844
IEQ34_001560	-	-	-	down	-1.84736	0.0390453	down	-1.07567	0.0230096
IEQ34_001562	up	1.76605	0.0168116	-	-	-	up	1.57632	0.0133321
IEQ34_001572	-	-	-	-	-	-	up	1.18763	2.08757e-17
IEQ34_001576	down	-1.08609	0.0118956	-	-	-	down	-2.25141	1.3582e-06
IEQ34_001579	up	1.62054	3.12276e-11	-	-	-	up	1.94553	8.29578e-21
IEQ34_001580	down	-1.47446	0.0407442	-	-	-	down	-1.56485	0.0457591
IEQ34_001582	down	-1.10614	0.0341823	-	-	-	-	-	-
IEQ34_001616	-	-	-	-	-	-	down	-1.63649	2.20982e-05
IEQ34_001617	-	-	-	-	-	-	up	1.09428	0.00039083
IEQ34_001624	-	-	-	-	-	-	down	-1.48534	0.0243475
IEQ34_001630	-	-	-	down	-1.10101	1.53735e-07	down	-1.59123	1.22611e-16
IEQ34_001634	up	1.19767	0.010679	-	-	-	-	-	-
IEQ34_001650	-	-	-	down	-2.8289	0.0154424	down	-2.53648	3.16045e-05
IEQ34_001661	-	-	-	-	-	-	up	1.63308	5.39744e-26
IEQ34_001668	-	-	-	-	-	-	down	-1.1013	8.75665e-13
IEQ34_001670	-	-	-	-	-	-	down	-1.161	4.59919e-06
IEQ34_001674	-	-	-	-	-	-	down	-1.23547	0.0163595
IEQ34_001676	-	-	-	-	-	-	up	1.22053	3.09441e-06
IEQ34_001682	-	-	-	-	-	-	up	1.2887	4.29468e-30
IEQ34_001694	up	1.93867	2.93878e-10	down	-1.00546	0.000964703	-	-	-
IEQ34_001700	-	-	-	-	-	-	up	1.71308	1.14449e-08
IEQ34_001735	down	-2.27663	3.00723e-09	-	-	-	down	-2.02452	4.30102e-07
IEQ34_001738	down	-1.05285	9.0117e-06	-	-	-	down	-1.69363	1.48935e-11
IEQ34_001741	up	1.53266	0.00926703	up	1.47806	0.00407689	up	3.02648	1.74345e-15
IEQ34_001746	-	-	-	-	-	-	down	-1.00286	6.66943e-18
IEQ34_001754	up	1.21616	0.000733327	-	-	-	-	-	-
IEQ34_001762	-	-	-	-	-	-	down	-1.09299	0.00015312
IEQ34_001781	-	-	-	-	-	-	down	-1.12452	8.13691e-08
IEQ34_001785	-	-	-	down	-1.99062	2.25596e-05	down	-2.71405	2.17796e-13
IEQ34_001788	-	-	-	down	-1.35797	0.021389	down	-2.12138	3.17722e-07
IEQ34_001790	down	-2.72072	5.49786e-07	-	-	-	down	-2.63954	1.29623e-05
IEQ34_001792	up	1.07059	0.040764	-	-	-	up	1.73332	1.36129e-06
IEQ34_001798	-	-	-	-	-	-	down	-1.48643	4.06399e-13
IEQ34_001803	up	1.00163	3.42826e-08	-	-	-	up	1.18624	9.01943e-14
IEQ34_001804	down	-2.0717	1.40456e-09	-	-	-	down	-2.25027	6.66171e-11
IEQ34_001806	down	-1.28705	0.000263888	-	-	-	down	-1.88681	1.23666e-05
IEQ34_001818	up	1.04357	0.000112634	-	-	-	-	-	-
IEQ34_001820	-	-	-	-	-	-	down	-1.01396	0.004344
IEQ34_001822	up	1.76892	0.00119414	-	-	-	up	1.78102	0.00164258
IEQ34_001827	down	-2.83037	9.97284e-37	-	-	-	down	-3.17562	4.76893e-50
IEQ34_001828	-	-	-	-	-	-	down	-1.0364	8.82131e-07
IEQ34_001831	down	-1.00791	3.93756e-08	-	-	-	down	-3.15073	0.00730006
IEQ34_001834	up	1.33656	0.0275886	-	-	-	-	-	-
IEQ34_001835	down	-1.92731	9.58928e-19	-	-	-	down	-2.30787	1.13636e-18
IEQ34_001836	up	1.99711	3.97294e-53	-	-	-	up	2.02451	2.38769e-106
IEQ34_001839	down	-1.08861	0.00354438	-	-	-	down	-1.45446	3.54939e-05
IEQ34_001851	-	-	-	-	-	-	up	1.02175	1.33794e-06
IEQ34_001857	up	5.08178	8.69221e-05	-	-	-	up	4.23593	2.43909e-05
IEQ34_001860	-	-	-	-	-	-	up	1.25561	0.000441026
IEQ34_001876	-	-	-	-	-	-	down	-1.04278	0.000180328
IEQ34_001899	-	-	-	down	-2.03991	1.05995e-07	down	-1.74265	3.60046e-06
IEQ34_001905	down	-1.86627	4.03536e-05	-	-	-	down	-1.74406	1.06725e-05
IEQ34_001916	-	-	-	-	-	-	down	-1.24024	1.80717e-08
IEQ34_001921	-	-	-	down	-1.3291	0.0161088	down	-1.8111	0.000648723
IEQ34_001922	-	-	-	down	-1.84467	0.00170718	down	-1.97708	1.64488e-06
IEQ34_001931	-	-	-	-	-	-	down	-1.34762	3.28459e-09
IEQ34_001938	down	-2.03157	7.47217e-05	-	-	-	down	-2.003	1.39295e-06
IEQ34_001955	up	1.45413	2.01505e-08	-	-	-	-	-	-
IEQ34_001963	down	-1.37268	7.54121e-06	-	-	-	down	-1.92531	7.90831e-09
IEQ34_001967	up	1.09529	1.44151e-05	-	-	-	up	1.42352	8.00938e-14
IEQ34_001970	-	-	-	-	-	-	down	-3.18934	0.000384412
IEQ34_001984	up	1.27385	8.993e-11	-	-	-	up	1.44345	3.08937e-16
IEQ34_001985	down	-1.25131	1.54564e-11	-	-	-	-	-	-
IEQ34_001986	-	-	-	down	-1.33704	0.0319996	down	-2.20058	1.78308e-07
IEQ34_001993	-	-	-	-	-	-	down	-1.66013	0.0451551
IEQ34_002006	down	-1.26804	3.62488e-05	-	-	-	down	-1.52147	2.49138e-08
IEQ34_002008	-	-	-	-	-	-	up	1.20851	3.14603e-19
IEQ34_002013	-	-	-	-	-	-	down	-1.63528	0.0016267
IEQ34_002024	down	-2.60608	0.000178837	-	-	-	down	-2.27189	0.00179521
IEQ34_002028	up	2.67448	0.0123589	up	2.2448	2.92132e-08	up	4.91174	0.000138995
IEQ34_002041	-	-	-	up	1.10313	0.000687597	up	1.63471	0.000548663
IEQ34_002043	up	1.12527	1.34855e-05	-	-	-	up	1.39082	3.53318e-09
IEQ34_002047	down	-1.24778	9.3663e-15	-	-	-	down	-1.55036	2.67076e-33
IEQ34_002054	-	-	-	-	-	-	up	1.18597	4.66026e-23
IEQ34_002066	-	-	-	-	-	-	down	-1.24443	2.5654e-16
IEQ34_002067	-	-	-	-	-	-	down	-1.25327	2.78075e-08
IEQ34_002071	-	-	-	-	-	-	up	1.00786	1.8647e-06
IEQ34_002074	down	-1.21581	1.64525e-16	-	-	-	down	-1.76412	1.99244e-39
IEQ34_002083	-	-	-	-	-	-	down	-1.47124	3.24341e-05
IEQ34_002090	down	-1.01831	3.23611e-09	-	-	-	down	-1.39802	1.31302e-17
IEQ34_002098	down	-1.13904	5.89594e-15	-	-	-	down	-1.3483	1.8308e-17
IEQ34_002105	-	-	-	-	-	-	up	1.69003	1.15799e-38
IEQ34_002107	-	-	-	-	-	-	down	-1.24795	4.39307e-10
IEQ34_002115	down	-1.08268	5.50474e-05	-	-	-	down	-1.69971	4.50078e-15
IEQ34_002116	down	-1.17992	1.34038e-11	-	-	-	down	-1.39285	2.12454e-18
IEQ34_002117	up	1.02964	0.0179092	-	-	-	up	1.26007	0.00301042
IEQ34_002143	down	-1.99774	3.23178e-07	-	-	-	down	-2.94061	1.85432e-10
IEQ34_002144	down	-1.10287	0.000674879	-	-	-	down	-1.88734	3.6054e-13
IEQ34_002152	up	1.43436	4.22257e-11	-	-	-	up	1.09844	3.16392e-06
IEQ34_002156	up	1.12698	8.66556e-05	-	-	-	up	1.00833	0.00102903
IEQ34_002162	down	-1.0802	0.00494316	-	-	-	down	-1.27528	0.000203833
IEQ34_002168	down	-1.17918	2.39827e-05	-	-	-	down	-2.04111	8.40687e-10
IEQ34_002170	-	-	-	-	-	-	down	-1.36077	0.000312823
IEQ34_002171	up	1.37571	5.62767e-09	-	-	-	up	1.43824	1.22999e-14
IEQ34_002172	down	-1.39848	1.43713e-05	-	-	-	down	-2.53895	3.96993e-12
IEQ34_002177	up	2.26048	8.55306e-21	-	-	-	up	2.75894	5.87275e-53
IEQ34_002179	up	2.00413	7.82752e-49	up	1.16685	5.67587e-15	up	3.18155	2.24733e-142
IEQ34_002184	up	1.14497	7.4804e-08	-	-	-	up	1.52387	4.50452e-15
IEQ34_002193	-	-	-	-	-	-	up	1.17586	2.1237e-05
IEQ34_002194	-	-	-	-	-	-	down	-1.5933	0.0173061
IEQ34_002198	up	1.35999	4.77134e-08	-	-	-	up	1.40276	1.21446e-09
IEQ34_002209	-	-	-	-	-	-	up	1.23123	4.68728e-27
IEQ34_002215	-	-	-	-	-	-	down	-1.23373	0.0204972
IEQ34_002230	down	-1.80034	1.86313e-05	-	-	-	down	-2.00565	1.07509e-05
IEQ34_002245	-	-	-	-	-	-	down	-1.06116	6.07119e-05
IEQ34_002253	-	-	-	-	-	-	up	2.14758	0.0109406
IEQ34_002255	up	2.01302	3.65139e-21	-	-	-	up	2.412	1.1376e-38
IEQ34_002259	-	-	-	-	-	-	down	-2.65258	0.0169668
IEQ34_002266	down	-1.50137	0.0106833	-	-	-	-	-	-
IEQ34_002268	-	-	-	down	-2.50331	0.032882	-	-	-
IEQ34_002274	-	-	-	down	-1.12846	0.0118395	down	-1.57514	1.28559e-06
IEQ34_002292	-	-	-	down	-4.50067	0.00397079	down	-4.18744	0.00313
IEQ34_002295	up	1.01351	1.97831e-05	-	-	-	up	1.38058	3.10533e-11
IEQ34_002301	-	-	-	down	-1.947	0.0271105	down	-2.38085	0.000873983
IEQ34_002303	-	-	-	-	-	-	down	-2.06329	0.0426836
IEQ34_002323	-	-	-	-	-	-	up	1.09752	4.22399e-09
IEQ34_002330	-	-	-	-	-	-	up	1.04052	0.000849508
IEQ34_002331	-	-	-	-	-	-	down	-1.08979	0.00168537
IEQ34_002337	up	1.30796	4.47558e-08	-	-	-	-	-	-
IEQ34_002352	up	1.1854	6.3789e-13	-	-	-	up	1.05801	8.01516e-18
IEQ34_002361	-	-	-	-	-	-	up	1.0685	7.35808e-08
IEQ34_002365	up	2.40593	0.00365497	-	-	-	-	-	-
IEQ34_002369	down	-1.58138	5.37821e-08	-	-	-	down	-2.34291	2.90317e-20
IEQ34_002372	up	1.51574	0.00455705	-	-	-	up	1.33901	0.0160861
IEQ34_002386	-	-	-	up	1.80761	0.0439693	up	2.40017	0.0073404
IEQ34_002396	-	-	-	-	-	-	up	1.09009	4.28039e-16
IEQ34_002397	-	-	-	-	-	-	up	1.05773	1.69641e-08
IEQ34_002402	-	-	-	-	-	-	up	1.05744	7.90831e-09
IEQ34_002405	-	-	-	-	-	-	down	-1.67191	0.00675245
IEQ34_002406	-	-	-	-	-	-	down	-1.95685	3.172e-31
IEQ34_002425	down	-2.00415	1.66656e-13	-	-	-	down	-2.2282	2.13692e-17
IEQ34_002427	-	-	-	-	-	-	up	1.29298	8.77042e-18
IEQ34_002447	-	-	-	-	-	-	down	-2.5741	3.1717e-05
IEQ34_002468	-	-	-	-	-	-	up	1.68208	4.70509e-10
IEQ34_002481	down	-1.47393	0.000543403	-	-	-	down	-2.32497	8.5538e-08
IEQ34_002486	down	-1.8069	2.72331e-09	-	-	-	down	-2.53957	1.76938e-13
IEQ34_002511	up	2.39163	3.29922e-06	-	-	-	up	2.40456	1.63043e-05
IEQ34_002513	-	-	-	-	-	-	down	-2.18928	0.00420577
IEQ34_002517	-	-	-	-	-	-	up	1.30753	3.06858e-34
IEQ34_002529	up	1.08329	8.59956e-14	-	-	-	-	-	-
IEQ34_002531	up	3.65003	9.57934e-08	-	-	-	up	3.86128	7.2545e-13
IEQ34_002540	-	-	-	-	-	-	down	-2.35791	0.00546288
IEQ34_002559	-	-	-	-	-	-	down	-2.56239	0.00446239
IEQ34_002566	down	-1.79779	0.00012824	-	-	-	down	-1.3227	0.00283537
IEQ34_002587	down	-1.30818	0.0163364	down	-1.37401	0.000348047	down	-2.67983	7.73271e-07
IEQ34_002590	down	-1.07402	1.63255e-10	-	-	-	down	-1.21351	4.56121e-13
IEQ34_002591	up	5.66505	3.87819e-283	up	2.26862	9.70008e-89	up	7.94311	0
IEQ34_002598	-	-	-	-	-	-	down	-5.32895	0.0017902
IEQ34_002605	down	-1.45504	1.12396e-12	-	-	-	down	-2.32574	4.80202e-58
IEQ34_002608	-	-	-	-	-	-	down	-2.11512	0.000852763
IEQ34_002610	up	1.61417	0.00222877	-	-	-	up	1.40392	0.0336477
IEQ34_002611	-	-	-	up	3.36668	2.28561e-31	up	4.38045	1.50536e-07
IEQ34_002618	-	-	-	-	-	-	up	1.60054	5.56434e-37
IEQ34_002619	down	-1.23563	0.000167938	-	-	-	down	-2.26456	1.23634e-09
IEQ34_002627	-	-	-	-	-	-	up	1.07878	3.11796e-32
IEQ34_002638	-	-	-	-	-	-	down	-1.3405	0.00120359
IEQ34_002645	up	1.39102	0.00464258	-	-	-	up	1.68051	0.000359859
IEQ34_002671	down	-2.20842	0.000167223	-	-	-	down	-1.84469	0.00564209
IEQ34_002672	up	1.3077	0.00115016	-	-	-	up	1.41112	7.98782e-05
IEQ34_002675	up	1.67783	8.25979e-07	up	1.42951	7.6626e-10	up	3.11483	2.86194e-33
IEQ34_002678	down	-1.27091	4.95336e-06	-	-	-	down	-2.47215	0.00401878
IEQ34_002685	-	-	-	-	-	-	down	-1.42472	1.39295e-06
IEQ34_002686	-	-	-	down	-1.3058	0.00214185	down	-2.13258	1.22795e-11
IEQ34_002695	up	1.12493	2.60623e-07	-	-	-	up	1.2572	1.77629e-09
IEQ34_002717	down	-1.26401	7.51678e-09	-	-	-	down	-1.27934	9.37213e-09
IEQ34_002718	-	-	-	-	-	-	up	1.30999	6.74168e-18
IEQ34_002720	-	-	-	-	-	-	down	-1.02055	1.98578e-09
IEQ34_002740	-	-	-	-	-	-	up	1.06196	6.99043e-14
IEQ34_002742	down	-1.60236	3.11199e-29	-	-	-	down	-1.91666	6.11691e-53
IEQ34_002748	down	-1.605	1.20916e-05	down	-2.03102	0.0173861	down	-3.63105	3.76514e-12
IEQ34_002749	down	-1.11914	0.00057523	-	-	-	down	-1.42044	1.01456e-05
IEQ34_002754	up	2.00509	4.25977e-14	-	-	-	up	2.91346	1.01762e-31
IEQ34_002755	down	-1.04959	0.000560162	-	-	-	down	-1.25967	0.000126832
IEQ34_002756	-	-	-	-	-	-	up	1.28751	6.05806e-19
IEQ34_002768	up	1.19655	2.65576e-05	-	-	-	up	1.41403	4.713e-07
IEQ34_002771	up	1.81014	0.0381192	up	1.42701	0.018595	up	3.24056	7.14788e-07
IEQ34_002773	up	1.04765	1.70547e-14	up	1.13293	3.9603e-24	up	2.19128	5.34019e-128
IEQ34_002781	-	-	-	-	-	-	up	1.14016	4.66598e-11
IEQ34_002801	-	-	-	up	3.27813	5.15044e-11	up	5.12875	2.68055e-15
IEQ34_002813	-	-	-	-	-	-	down	-1.11159	1.45586e-06
IEQ34_002814	up	2.98186	4.85403e-05	-	-	-	-	-	-
IEQ34_002822	-	-	-	-	-	-	down	-1.16888	1.87559e-07
IEQ34_002826	up	1.1468	0.0191456	-	-	-	up	1.77054	3.45312e-07
IEQ34_002827	-	-	-	-	-	-	down	-1.13012	2.54714e-11
IEQ34_002829	down	-2.01303	5.86145e-13	-	-	-	down	-2.76541	2.31933e-22
IEQ34_002834	up	1.37696	0.00010269	up	2.89584	6.88666e-57	up	4.28675	2.95858e-89
IEQ34_008542	up	3.15949	1.69177e-16	-	-	-	up	4.13873	3.49482e-41
IEQ34_002844	-	-	-	-	-	-	up	1.85924	1.77609e-08
IEQ34_002846	up	1.14705	0.0109318	-	-	-	up	1.55796	0.000109104
IEQ34_002851	-	-	-	down	-1.97647	0.00661503	down	-2.60726	1.32052e-05
IEQ34_002853	-	-	-	-	-	-	up	1.01382	6.8387e-10
IEQ34_002856	up	1.77312	3.06705e-09	-	-	-	up	1.95678	1.91164e-08
IEQ34_002860	up	1.09747	3.79613e-08	-	-	-	-	-	-
IEQ34_002868	-	-	-	up	1.35559	2.59687e-26	up	1.69661	2.09191e-58
IEQ34_002896	down	-1.05049	0.00560527	-	-	-	down	-1.70677	0.00012215
IEQ34_002910	down	-1.92201	0.0469454	-	-	-	down	-2.79165	0.00576089
IEQ34_002924	-	-	-	down	-2.0457	0.00123905	down	-2.26468	9.58883e-06
IEQ34_002935	-	-	-	-	-	-	down	-1.05375	8.76043e-08
IEQ34_002936	-	-	-	-	-	-	up	1.07922	1.77472e-08
IEQ34_002938	up	1.35563	0.000750252	down	-2.08683	0.00153774	-	-	-
IEQ34_002942	up	2.94826	0.000868861	-	-	-	up	2.82468	0.00135959
IEQ34_002948	-	-	-	-	-	-	down	-1.50962	0.0369015
IEQ34_002953	-	-	-	-	-	-	up	1.17916	0.00200772
IEQ34_002955	down	-2.03392	0.00540288	-	-	-	down	-2.26634	0.00145414
IEQ34_002958	down	-1.02492	0.00880711	-	-	-	down	-1.08128	0.00675816
IEQ34_002965	down	-2.05997	5.78589e-14	-	-	-	down	-2.42862	1.88742e-27
IEQ34_002969	down	-1.05372	0.000352448	-	-	-	down	-1.27046	3.54344e-06
IEQ34_002970	up	1.96465	0.0362993	-	-	-	up	2.79715	0.000495169
IEQ34_002973	-	-	-	-	-	-	up	1.00844	2.39141e-06
IEQ34_002974	-	-	-	-	-	-	down	-1.01192	0.0250176
IEQ34_002981	up	1.61339	0.0420047	-	-	-	up	2.33099	0.000782819
IEQ34_002986	-	-	-	-	-	-	up	1.42239	0.000154461
IEQ34_002988	up	2.03998	0.00132658	-	-	-	up	2.30276	4.93966e-05
IEQ34_003220	-	-	-	-	-	-	up	1.23273	6.52332e-31
IEQ34_002991	up	1.82383	1.0156e-34	up	1.40458	3.4359e-29	up	3.23873	2.93127e-177
IEQ34_002997	down	-2.82019	9.88255e-46	down	-1.19618	0.00301702	down	-4.00777	8.462e-94
IEQ34_003003	-	-	-	-	-	-	down	-1.4087	0.000935088
IEQ34_003004	-	-	-	-	-	-	down	-1.46596	2.58726e-12
IEQ34_003009	up	1.44698	0.0398523	-	-	-	-	-	-
IEQ34_003011	-	-	-	-	-	-	up	1.14556	2.73437e-34
IEQ34_003017	down	-1.656	2.22677e-08	-	-	-	down	-1.864	9.47674e-09
IEQ34_003022	up	1.16651	0.00223742	-	-	-	-	-	-
IEQ34_003023	up	3.46745	1.52485e-08	-	-	-	up	3.56499	4.34294e-09
IEQ34_003026	-	-	-	down	-1.02167	0.00328224	-	-	-
IEQ34_003033	-	-	-	-	-	-	down	-1.5137	5.34394e-09
IEQ34_003040	-	-	-	-	-	-	down	-1.10199	0.0175299
IEQ34_003046	down	-1.19802	8.20081e-14	-	-	-	down	-1.47073	1.1377e-26
IEQ34_003061	-	-	-	-	-	-	down	-1.3467	4.29836e-06
IEQ34_003080	up	1.24416	0.00921007	-	-	-	up	1.3804	0.00603159
IEQ34_003090	-	-	-	-	-	-	up	1.00296	0.00595426
IEQ34_003097	-	-	-	down	-2.74466	0.000205678	down	-2.53671	0.000360573
IEQ34_003104	-	-	-	down	-1.72704	0.0337787	down	-2.05074	0.00140395
IEQ34_003106	-	-	-	-	-	-	up	1.01534	3.74687e-06
IEQ34_003114	-	-	-	-	-	-	down	-1.78386	0.0359942
IEQ34_003118	-	-	-	-	-	-	up	1.56548	2.85425e-99
IEQ34_003123	up	1.60523	0.000316383	-	-	-	up	1.55892	0.000206319
IEQ34_003125	down	-4.01829	2.52971e-07	-	-	-	down	-5.58763	6.09374e-07
IEQ34_003134	-	-	-	-	-	-	up	1.60955	0.00598815
IEQ34_003136	-	-	-	-	-	-	down	-2.3391	0.000457883
IEQ34_003140	down	-5.98433	4.17148e-26	-	-	-	down	-5.19538	0.0215768
IEQ34_003143	down	-1.83289	0.000511747	-	-	-	-	-	-
IEQ34_003152	down	-2.66908	0.000364861	-	-	-	down	-3.31643	0.000417656
IEQ34_003168	-	-	-	down	-1.13686	0.0202001	down	-1.11757	0.00526528
IEQ34_003212	-	-	-	-	-	-	up	1.26919	8.05295e-28
IEQ34_003214	up	1.16592	7.40385e-17	-	-	-	up	2.00766	4.59303e-90
IEQ34_003219	up	1.04248	5.01912e-05	-	-	-	up	1.08186	4.31405e-09
IEQ34_003222	-	-	-	down	-1.73433	0.00541307	down	-2.35097	2.66052e-07
IEQ34_003224	up	1.17214	8.89622e-11	-	-	-	up	1.50423	1.25559e-54
IEQ34_003227	down	-4.24977	0.000499593	-	-	-	down	-4.77629	0.000162074
IEQ34_003232	down	-3.08902	0.00037515	up	3.32511	0.000324587	-	-	-
IEQ34_003242	-	-	-	-	-	-	up	1.24955	3.36475e-14
IEQ34_003255	-	-	-	-	-	-	down	-1.87411	0.00975146
IEQ34_003269	-	-	-	-	-	-	down	-1.04777	3.96039e-12
IEQ34_003273	up	1.18669	1.85537e-12	-	-	-	up	1.36221	9.47367e-19
IEQ34_003292	down	-2.38507	0.00793579	-	-	-	down	-6.57592	1.3941e-05
IEQ34_003302	-	-	-	-	-	-	down	-1.05418	0.00801019
IEQ34_003309	down	-2.98293	4.40392e-43	-	-	-	down	-3.60176	4.65295e-47
IEQ34_003313	up	1.18387	0.00112269	-	-	-	up	1.06575	0.0026794
IEQ34_003314	up	1.11387	0.0115171	-	-	-	up	1.648	1.04519e-09
IEQ34_003317	-	-	-	down	-1.48664	0.000567996	down	-1.1781	0.0032687
IEQ34_003325	up	2.01642	9.38248e-70	-	-	-	up	2.39976	6.13852e-151
IEQ34_003346	-	-	-	-	-	-	down	-1.79044	0.0378073
IEQ34_003356	-	-	-	up	1.00833	2.74162e-15	up	1.72979	1.2588e-95
IEQ34_003360	-	-	-	down	-1.95462	0.0382192	down	-1.82714	0.0242335
IEQ34_003379	-	-	-	down	-1.88018	0.0392534	down	-1.78659	0.0213387
IEQ34_003390	up	1.40184	0.0359046	up	1.4664	0.00847665	up	2.88181	8.3562e-10
IEQ34_003396	down	-1.64637	1.2857e-08	-	-	-	down	-2.66084	4.28125e-18
IEQ34_003401	up	2.64437	0.0324429	-	-	-	up	2.86541	3.89645e-05
IEQ34_003405	up	2.26199	0.000660608	up	1.22123	0.00458163	up	3.49868	1.51535e-11
IEQ34_003434	-	-	-	-	-	-	down	-1.01327	1.28584e-11
IEQ34_003450	-	-	-	-	-	-	down	-1.95674	0.044191
IEQ34_003457	down	-1.7333	0.031527	-	-	-	down	-2.63489	0.000320513
IEQ34_003459	-	-	-	-	-	-	down	-1.15982	8.86226e-13
IEQ34_003460	-	-	-	-	-	-	down	-1.46341	0.0308242
IEQ34_003467	up	4.56071	7.21475e-05	up	4.21082	2.04954e-46	up	8.7689	2.35576e-29
IEQ34_003470	-	-	-	-	-	-	down	-1.60637	5.6567e-20
IEQ34_003481	-	-	-	-	-	-	down	-1.12292	1.85701e-05
IEQ34_003493	down	-1.85903	8.14728e-06	-	-	-	down	-1.45858	0.000143013
IEQ34_003497	-	-	-	-	-	-	up	1.16196	3.90029e-17
IEQ34_003498	-	-	-	-	-	-	up	1.43323	9.56863e-12
IEQ34_003513	down	-1.01276	0.00101415	-	-	-	down	-1.2166	1.98523e-05
IEQ34_003514	down	-1.11974	3.80127e-06	-	-	-	down	-1.7659	8.90863e-07
IEQ34_003518	-	-	-	up	1.19632	0.00149419	up	1.10591	0.00675867
IEQ34_003526	-	-	-	-	-	-	up	1.06195	3.75274e-32
IEQ34_003530	-	-	-	-	-	-	down	-1.75675	5.32504e-07
IEQ34_003547	-	-	-	-	-	-	down	-1.23519	6.0862e-08
IEQ34_003550	down	-3.09606	4.90487e-49	-	-	-	down	-3.99705	3.84473e-36
IEQ34_003554	-	-	-	-	-	-	up	1.13329	2.6477e-21
IEQ34_003557	down	-1.10878	2.56962e-19	-	-	-	down	-2.06089	2.4348e-76
IEQ34_003563	-	-	-	-	-	-	down	-2.29953	0.0308896
IEQ34_003570	-	-	-	-	-	-	down	-1.20029	7.7328e-08
IEQ34_003574	-	-	-	down	-1.55086	0.00860868	down	-1.32554	0.0175083
IEQ34_003582	-	-	-	-	-	-	down	-1.10218	0.0110473
IEQ34_003589	-	-	-	-	-	-	down	-2.34896	0.000507575
IEQ34_003594	down	-1.66516	1.67115e-07	-	-	-	down	-3.84913	0.000442647
IEQ34_003600	-	-	-	-	-	-	up	1.1134	3.58408e-30
IEQ34_003605	-	-	-	-	-	-	up	1.32404	1.01088e-09
IEQ34_003606	down	-2.6277	0.000128591	-	-	-	down	-3.7467	3.41251e-06
IEQ34_003624	-	-	-	-	-	-	down	-2.13588	0.0157255
IEQ34_003628	up	1.7159	3.99311e-07	-	-	-	up	1.55313	1.56083e-05
IEQ34_003639	down	-3.42277	3.55946e-47	-	-	-	down	-3.34254	3.53961e-70
IEQ34_003648	-	-	-	down	-1.48264	0.033056	down	-1.42368	0.00407785
IEQ34_003649	-	-	-	-	-	-	up	2.64812	4.07632e-07
IEQ34_003650	-	-	-	down	-1.5639	0.00184671	down	-2.35014	1.75368e-09
IEQ34_003668	up	2.02227	9.92786e-10	-	-	-	up	1.85073	1.56077e-06
IEQ34_003669	-	-	-	down	-2.40638	1.93596e-08	down	-1.83426	0.000130165
IEQ34_003671	-	-	-	down	-1.30374	0.000140183	-	-	-
IEQ34_003678	-	-	-	down	-1.76336	0.00946513	down	-1.60921	0.00687845
IEQ34_003696	-	-	-	-	-	-	up	2.38678	0.00608852
IEQ34_003703	down	-1.43926	0.0209247	-	-	-	down	-1.07276	0.0451006
IEQ34_003706	down	-1.2866	0.0276778	-	-	-	down	-2.79217	4.67549e-06
IEQ34_003712	-	-	-	-	-	-	down	-1.20822	0.000247154
IEQ34_003723	-	-	-	-	-	-	up	1.14164	8.61782e-07
IEQ34_003736	up	1.11221	8.72434e-09	-	-	-	up	1.10525	8.52234e-15
IEQ34_003762	-	-	-	-	-	-	down	-1.67046	0.0129614
IEQ34_003766	-	-	-	-	-	-	up	1.1259	5.55113e-05
IEQ34_003768	down	-4.98376	8.53253e-50	-	-	-	down	-5.63154	2.87141e-48
IEQ34_003772	down	-1.80983	7.67166e-07	up	1.13831	0.0275321	-	-	-
IEQ34_003800	up	1.18719	9.87167e-06	-	-	-	-	-	-
IEQ34_003803	up	1.48099	0.00538904	-	-	-	up	1.57417	0.00210782
IEQ34_003810	-	-	-	-	-	-	down	-3.30465	0.0173095
IEQ34_003817	down	-1.19875	2.52532e-05	-	-	-	down	-1.59881	3.57773e-08
IEQ34_003820	down	-2.3873	9.88593e-22	-	-	-	down	-1.71974	1.68631e-12
IEQ34_003832	-	-	-	-	-	-	down	-1.02038	8.57003e-20
IEQ34_003835	down	-1.02781	2.59954e-07	-	-	-	down	-1.07264	6.33558e-07
IEQ34_003836	up	1.20228	0.000228203	-	-	-	up	1.89348	1.17395e-30
IEQ34_003856	down	-2.0965	0.0319758	-	-	-	down	-2.58799	0.0201729
IEQ34_003859	down	-1.31639	4.43045e-18	-	-	-	down	-1.59756	1.73926e-24
IEQ34_003870	up	1.20396	0.01245	-	-	-	up	1.09383	0.0390507
IEQ34_003873	down	-1.05433	9.42658e-06	-	-	-	down	-1.44529	1.21796e-07
IEQ34_003888	-	-	-	-	-	-	up	1.32094	0.00041098
IEQ34_003894	down	-1.49218	1.32973e-18	-	-	-	down	-2.30038	2.99511e-29
IEQ34_003904	up	1.06178	0.0238006	-	-	-	-	-	-
IEQ34_003917	-	-	-	-	-	-	down	-1.31931	9.87246e-05
IEQ34_003922	down	-1.81828	4.71077e-07	-	-	-	down	-2.54857	1.44043e-11
IEQ34_003931	up	2.07863	0.00114658	-	-	-	up	3.10152	5.71067e-11
IEQ34_003934	-	-	-	-	-	-	down	-1.20923	0.00512377
IEQ34_003961	up	1.04186	4.4101e-10	-	-	-	up	1.13701	9.08546e-15
IEQ34_003962	-	-	-	-	-	-	up	1.07648	1.95267e-18
IEQ34_003967	up	1.30659	0.0322934	-	-	-	up	1.39368	0.0209173
IEQ34_003968	-	-	-	-	-	-	up	1.26944	0.018351
IEQ34_003984	up	1.24092	0.000222409	-	-	-	up	1.72356	2.23356e-10
IEQ34_003985	up	1.14044	5.8377e-13	-	-	-	up	1.45577	5.8395e-39
IEQ34_003996	up	1.63975	3.56828e-05	down	-1.33455	0.0468886	-	-	-
IEQ34_004000	-	-	-	-	-	-	up	1.08114	1.19566e-07
IEQ34_004020	up	1.12864	0.0206926	-	-	-	up	1.19935	0.00580215
IEQ34_004029	up	1.28173	0.000177464	-	-	-	up	1.37181	0.000138875
IEQ34_004030	-	-	-	-	-	-	down	-1.2893	0.000897246
IEQ34_004032	down	-1.274	0.00014954	-	-	-	down	-1.34389	8.77109e-06
IEQ34_004035	-	-	-	-	-	-	up	1.18476	0.00577958
IEQ34_004056	down	-2.25279	0.0196131	-	-	-	down	-2.4923	0.0051361
IEQ34_004060	-	-	-	up	1.07057	0.0371571	up	2.03784	2.21044e-10
IEQ34_004065	up	1.22438	0.0121092	-	-	-	up	1.66257	0.00208151
IEQ34_004069	down	-1.52339	3.305e-11	-	-	-	down	-3.11877	0.000121359
IEQ34_004085	-	-	-	-	-	-	down	-1.04161	0.0282179
IEQ34_004093	-	-	-	-	-	-	down	-1.88236	0.0397886
IEQ34_004125	-	-	-	-	-	-	down	-1.30519	0.0264309
IEQ34_004129	up	3.8951	5.22347e-13	-	-	-	up	3.54784	2.49077e-09
IEQ34_004130	-	-	-	-	-	-	up	1.04647	1.40693e-41
IEQ34_004138	-	-	-	-	-	-	up	1.00083	0.00368553
IEQ34_004142	-	-	-	-	-	-	down	-1.23648	1.40791e-07
IEQ34_004149	-	-	-	-	-	-	up	1.72379	0.00934506
IEQ34_004153	down	-1.87633	6.62632e-10	down	-2.5925	0.000367772	down	-4.4688	6.27493e-23
IEQ34_004154	down	-3.65481	0.000249946	-	-	-	down	-7.20027	2.00145e-06
IEQ34_004157	up	1.53557	1.20334e-05	-	-	-	up	2.2313	8.25689e-21
IEQ34_004161	down	-1.36104	0.000134901	-	-	-	down	-2.20027	9.57543e-09
IEQ34_004170	-	-	-	-	-	-	down	-1.70519	3.22749e-13
IEQ34_004171	-	-	-	-	-	-	down	-1.0107	7.66227e-10
IEQ34_004181	-	-	-	-	-	-	up	1.52193	4.72426e-20
IEQ34_004183	down	-1.27809	0.0291164	-	-	-	down	-2.41854	6.87279e-05
IEQ34_004187	-	-	-	-	-	-	down	-1.09693	1.12978e-10
IEQ34_004198	-	-	-	down	-1.81237	0.02044	-	-	-
IEQ34_004199	down	-1.09702	0.000227902	-	-	-	down	-2.47581	7.25527e-06
IEQ34_004203	-	-	-	down	-1.54553	0.000236688	down	-1.21721	0.00276673
IEQ34_004207	-	-	-	-	-	-	up	1.04582	0.000367226
IEQ34_004210	up	1.62666	5.52803e-07	-	-	-	up	1.93387	9.94437e-12
IEQ34_004214	down	-1.23464	0.0376851	-	-	-	down	-1.75155	0.00357469
IEQ34_004222	down	-1.92223	2.11939e-23	-	-	-	down	-2.24122	1.36387e-33
IEQ34_004226	up	1.00009	0.0266202	-	-	-	-	-	-
IEQ34_004233	up	1.10106	0.0365363	-	-	-	-	-	-
IEQ34_004234	-	-	-	-	-	-	down	-2.25258	0.0419331
IEQ34_004245	-	-	-	-	-	-	up	1.06663	1.40325e-07
IEQ34_004247	down	-2.75651	0.00136161	-	-	-	down	-2.17834	0.0162595
IEQ34_004255	down	-1.35496	0.000908771	-	-	-	down	-1.72593	1.49067e-05
IEQ34_004266	-	-	-	-	-	-	down	-1.93924	0.00290742
IEQ34_004267	-	-	-	-	-	-	down	-1.28889	1.51318e-10
IEQ34_004271	-	-	-	-	-	-	down	-2.77138	0.0297351
IEQ34_004273	down	-2.12192	7.96761e-07	-	-	-	down	-3.77019	0.00454791
IEQ34_004278	-	-	-	-	-	-	down	-4.53841	0.00604213
IEQ34_004281	down	-1.56114	0.00106947	-	-	-	down	-1.87319	7.48037e-06
IEQ34_004282	-	-	-	-	-	-	down	-1.33396	1.00618e-25
IEQ34_004286	-	-	-	-	-	-	down	-1.95726	3.22374e-05
IEQ34_004288	down	-1.76151	1.24184e-10	-	-	-	down	-2.55795	1.22916e-21
IEQ34_004292	down	-1.10967	1.40456e-09	-	-	-	down	-1.80672	2.99826e-16
IEQ34_004303	-	-	-	down	-1.33366	1.45265e-06	down	-1.47532	6.55523e-07
IEQ34_004305	-	-	-	down	-3.13686	0.0498239	-	-	-
IEQ34_004306	-	-	-	down	-1.37358	6.17164e-05	down	-1.92896	1.31977e-13
IEQ34_004316	-	-	-	down	-1.97808	0.000159577	down	-1.84232	0.000142824
IEQ34_004319	-	-	-	-	-	-	down	-1.05936	9.20749e-05
IEQ34_004323	down	-1.77464	0.000128591	-	-	-	down	-1.44184	0.0030726
IEQ34_004324	down	-2.14892	5.27385e-07	-	-	-	down	-2.66347	2.13162e-17
IEQ34_004328	down	-1.7967	3.67447e-13	-	-	-	down	-1.89506	1.17381e-13
IEQ34_004330	-	-	-	-	-	-	up	1.10581	4.81893e-07
IEQ34_004342	down	-1.10668	0.0225819	-	-	-	down	-1.04808	0.0377876
IEQ34_004354	up	1.42141	2.26e-33	-	-	-	up	2.00328	3.95741e-130
IEQ34_004357	up	1.53027	3.4941e-14	-	-	-	-	-	-
IEQ34_004358	up	1.62135	0.000880853	-	-	-	up	1.79728	1.36351e-09
IEQ34_004365	-	-	-	-	-	-	down	-1.46637	0.0199098
IEQ34_004373	up	1.01483	1.37712e-06	-	-	-	up	1.44686	4.11123e-14
IEQ34_004393	up	3.89638	9.94128e-31	-	-	-	up	4.3237	6.18414e-40
IEQ34_004397	up	1.98001	0.048084	-	-	-	up	2.70968	0.001067
IEQ34_004400	down	-2.36763	6.97727e-08	-	-	-	down	-3.06526	6.94607e-13
IEQ34_004406	-	-	-	-	-	-	up	1.11914	3.04566e-17
IEQ34_004417	down	-1.77406	6.76892e-55	-	-	-	down	-2.17976	9.29846e-141
IEQ34_004418	down	-1.16034	5.37833e-05	-	-	-	down	-1.11393	9.18717e-05
IEQ34_004426	down	-1.35154	0.0299031	-	-	-	down	-2.92685	0.00106445
IEQ34_004427	-	-	-	-	-	-	down	-1.15358	0.00262424
IEQ34_004429	-	-	-	-	-	-	up	1.26976	4.49224e-20
IEQ34_004433	down	-1.08555	0.00304527	-	-	-	down	-1.11964	0.00388537
IEQ34_004444	down	-1.98385	6.45847e-10	-	-	-	down	-1.92922	1.06272e-07
IEQ34_004450	down	-3.08074	2.06156e-36	-	-	-	down	-4.48695	8.77097e-49
IEQ34_004458	-	-	-	-	-	-	down	-1.19564	1.20967e-11
IEQ34_004465	-	-	-	-	-	-	up	1.07419	2.69366e-18
IEQ34_004468	down	-2.0339	6.29222e-05	-	-	-	down	-3.20724	5.77195e-07
IEQ34_004473	-	-	-	-	-	-	down	-2.17716	0.00787545
IEQ34_004490	-	-	-	down	-2.22572	0.0492454	-	-	-
IEQ34_004491	down	-1.0791	0.0155693	-	-	-	down	-1.71828	0.000765829
IEQ34_004505	-	-	-	-	-	-	down	-1.46113	5.6351e-05
IEQ34_004518	down	-1.30585	9.28951e-11	-	-	-	down	-1.40936	3.37736e-36
IEQ34_004529	-	-	-	-	-	-	down	-1.10671	1.09932e-24
IEQ34_004539	down	-1.65723	0.000738431	-	-	-	down	-2.63049	0.000246154
IEQ34_004555	up	2.19884	1.16114e-05	-	-	-	up	2.91528	5.66275e-15
IEQ34_004557	up	1.10462	0.00014843	-	-	-	up	1.05277	3.06457e-05
IEQ34_004562	up	2.06043	3.48538e-30	up	1.04534	1.70131e-08	up	3.11824	1.52837e-93
IEQ34_004563	up	1.9879	0.00321615	up	1.40758	0.00370165	up	3.39946	4.46432e-11
IEQ34_004566	-	-	-	-	-	-	down	-2.58149	0.00269838
IEQ34_004589	up	1.75868	0.000281264	-	-	-	up	1.39377	0.0156772
IEQ34_004590	down	-1.70916	4.29109e-11	-	-	-	down	-1.48785	7.35525e-09
IEQ34_004593	-	-	-	-	-	-	down	-1.14525	0.0259678
IEQ34_004606	-	-	-	down	-1.03766	0.0499839	down	-1.09806	0.0111247
IEQ34_004611	down	-1.21561	0.00240865	-	-	-	-	-	-
IEQ34_004613	-	-	-	-	-	-	down	-1.59557	1.13779e-05
IEQ34_004619	up	1.77642	0.00540288	-	-	-	up	1.60662	0.0186591
IEQ34_004620	up	3.36361	3.41467e-07	up	1.25413	0.00189426	up	4.63642	1.58003e-18
IEQ34_004627	-	-	-	-	-	-	down	-1.13553	0.0384225
IEQ34_004633	down	-1.43487	6.65257e-10	-	-	-	down	-1.25432	6.27601e-08
IEQ34_004637	up	1.28196	2.79964e-07	up	1.10647	4.35632e-08	up	2.39825	7.15542e-37
IEQ34_004643	down	-1.83421	1.34997e-20	-	-	-	down	-2.41966	0.000732108
IEQ34_004651	-	-	-	-	-	-	down	-2.32051	0.000238265
IEQ34_004655	down	-1.07227	3.13275e-08	-	-	-	down	-1.48676	1.60141e-16
IEQ34_004683	-	-	-	-	-	-	down	-1.15112	1.08239e-27
IEQ34_004687	down	-1.17227	2.86617e-10	-	-	-	down	-1.34191	3.00065e-12
IEQ34_004692	-	-	-	-	-	-	up	2.85319	1.30254e-05
IEQ34_004695	-	-	-	-	-	-	down	-1.1171	3.58642e-12
IEQ34_004714	-	-	-	-	-	-	up	1.11152	4.10152e-36
IEQ34_004716	-	-	-	down	-1.0309	4.00765e-07	down	-1.27682	1.60516e-15
IEQ34_004717	-	-	-	-	-	-	up	1.37161	1.47501e-17
IEQ34_004723	up	1.85473	8.80356e-09	-	-	-	up	2.17982	8.48316e-13
IEQ34_004727	up	1.01797	3.25851e-08	-	-	-	up	1.54723	5.85904e-20
IEQ34_004735	-	-	-	-	-	-	up	2.24985	0.0407499
IEQ34_004753	up	1.72597	2.92191e-21	-	-	-	up	2.17612	1.08895e-51
IEQ34_004754	down	-1.4796	0.00693763	-	-	-	down	-1.50196	0.00870139
IEQ34_004766	down	-1.28537	0.00523245	-	-	-	down	-2.00284	0.00136244
IEQ34_004774	down	-1.11386	0.000720506	-	-	-	down	-2.31348	9.33368e-09
IEQ34_004778	down	-1.18982	7.28485e-11	-	-	-	-	-	-
IEQ34_004795	-	-	-	-	-	-	up	1.19242	8.69785e-27
IEQ34_004796	down	-1.1234	0.000157322	-	-	-	down	-1.14718	1.2468e-06
IEQ34_004810	down	-1.37825	4.38595e-06	-	-	-	down	-3.49668	0.0111126
IEQ34_004819	up	1.52366	1.11361e-10	-	-	-	up	2.45841	7.81554e-12
IEQ34_004830	up	1.25947	9.51417e-17	-	-	-	up	2.02573	2.30718e-66
IEQ34_004847	down	-1.27738	0.0134012	-	-	-	down	-3.00478	4.36726e-06
IEQ34_004861	-	-	-	-	-	-	down	-1.44874	0.0112119
IEQ34_004868	-	-	-	-	-	-	down	-1.07956	6.06137e-06
IEQ34_004879	-	-	-	-	-	-	down	-1.13803	1.30455e-07
IEQ34_004880	up	1.03729	3.9454e-05	-	-	-	up	1.34566	5.34827e-08
IEQ34_004887	-	-	-	-	-	-	up	1.05048	3.8662e-09
IEQ34_004892	-	-	-	-	-	-	down	-2.03528	0.0091035
IEQ34_004896	-	-	-	up	2.38279	1.74453e-24	up	3.16514	1.52806e-48
IEQ34_004897	down	-1.07469	0.0138009	-	-	-	-	-	-
IEQ34_004898	up	1.67199	1.77783e-40	-	-	-	up	2.37189	6.09681e-135
IEQ34_004911	-	-	-	-	-	-	down	-1.59424	8.83096e-05
IEQ34_004923	down	-1.15192	0.000307386	-	-	-	down	-1.43347	0.000642212
IEQ34_004926	down	-2.30185	0.0138009	-	-	-	down	-2.93604	0.00414378
IEQ34_004935	-	-	-	down	-5.13376	0.00056338	down	-4.78893	0.000351728
IEQ34_004942	-	-	-	-	-	-	down	-1.38091	7.36877e-15
IEQ34_004943	down	-2.51967	2.67654e-06	-	-	-	down	-2.71038	6.00831e-07
IEQ34_004948	down	-1.03385	0.00650275	-	-	-	down	-1.11625	0.00905328
IEQ34_004952	down	-1.17861	5.04448e-11	-	-	-	down	-1.60185	2.14591e-19
IEQ34_004955	-	-	-	down	-1.81745	0.000795345	down	-2.00756	1.12577e-05
IEQ34_004957	down	-3.05465	8.97431e-15	-	-	-	down	-2.0844	2.27936e-10
IEQ34_004965	down	-3.53019	1.41655e-19	-	-	-	down	-4.19977	4.58437e-23
IEQ34_004970	down	-1.58856	0.0285535	-	-	-	down	-2.19062	0.0148479
IEQ34_004981	down	-4.35791	1.90082e-16	-	-	-	down	-4.11476	0.00182174
IEQ34_004993	down	-1.97839	1.17147e-15	-	-	-	down	-4.53945	0.0130043
IEQ34_004997	up	1.15606	0.0412866	-	-	-	up	1.32579	0.0225187
IEQ34_005005	up	3.3927	0.0018535	-	-	-	up	3.89897	2.99099e-05
IEQ34_005014	-	-	-	-	-	-	down	-1.39569	2.1653e-33
IEQ34_005018	-	-	-	down	-1.25116	0.033521	down	-1.79887	2.16054e-05
IEQ34_005029	-	-	-	-	-	-	down	-1.81552	0.033886
IEQ34_005045	down	-1.43543	3.4596e-16	-	-	-	down	-1.65731	1.662e-16
IEQ34_005058	up	1.03262	1.37387e-19	up	1.12041	5.24931e-21	up	2.16354	7.72239e-96
IEQ34_005062	-	-	-	-	-	-	up	1.26148	1.34136e-24
IEQ34_005070	down	-4.03404	1.20859e-20	-	-	-	down	-4.9891	4.49302e-21
IEQ34_005077	-	-	-	down	-3.12555	0.000350812	down	-4.07967	0.0018124
IEQ34_005083	-	-	-	-	-	-	up	1.0834	5.79199e-20
IEQ34_005091	down	-3.13027	5.56106e-39	down	-1.38918	0.0488134	down	-4.52204	6.43083e-62
IEQ34_005095	down	-1.94399	0.0206668	-	-	-	down	-1.74463	0.0322506
IEQ34_005097	-	-	-	up	1.04424	0.039309	up	1.32557	0.00709873
IEQ34_005100	-	-	-	-	-	-	down	-1.01399	0.00188813
IEQ34_005109	up	1.17438	0.0185672	-	-	-	up	1.53313	0.000369567
IEQ34_005129	down	-1.16211	6.33991e-16	-	-	-	down	-1.51022	1.08186e-33
IEQ34_005136	-	-	-	-	-	-	up	1.04617	6.81941e-09
IEQ34_005137	up	5.8278	0.000535164	-	-	-	-	-	-
IEQ34_005169	-	-	-	-	-	-	down	-1.71826	2.57326e-11
IEQ34_005179	-	-	-	-	-	-	down	-1.23373	2.82748e-06
IEQ34_005196	-	-	-	-	-	-	down	-1.0751	1.23005e-09
IEQ34_005198	up	3.75353	3.12295e-44	-	-	-	up	2.42931	0.0474195
IEQ34_005203	-	-	-	down	-2.06026	0.000232347	down	-2.13479	7.97428e-05
IEQ34_005205	down	-1.97555	0.00522866	-	-	-	down	-2.9202	5.10418e-05
IEQ34_005207	down	-1.58379	0.00323793	down	-1.81468	0.0289422	down	-3.38782	6.67862e-12
IEQ34_005209	up	1.16423	6.50158e-06	-	-	-	up	2.10317	3.70285e-30
IEQ34_005211	down	-1.72746	0.0363215	-	-	-	-	-	-
IEQ34_005219	down	-4.831	1.02859e-142	-	-	-	down	-5.0533	6.36908e-164
IEQ34_005222	down	-2.43722	0.00413125	-	-	-	down	-2.7358	0.00433009
IEQ34_005228	down	-1.10297	2.52405e-07	-	-	-	down	-1.97242	2.04021e-27
IEQ34_005231	-	-	-	-	-	-	up	1.07924	3.55793e-14
IEQ34_005232	-	-	-	-	-	-	down	-1.00949	0.000835343
IEQ34_005245	-	-	-	-	-	-	up	1.61881	0.0460909
IEQ34_005256	down	-1.44447	8.36519e-08	-	-	-	down	-1.97275	2.85021e-10
IEQ34_005277	-	-	-	-	-	-	up	1.27251	1.22633e-38
IEQ34_005280	down	-1.12049	6.43196e-07	-	-	-	down	-1.49071	2.18918e-11
IEQ34_005281	down	-1.766	5.39839e-05	-	-	-	-	-	-
IEQ34_005309	-	-	-	-	-	-	down	-1.18863	0.00236166
IEQ34_005315	-	-	-	-	-	-	down	-2.0546	0.0396922
IEQ34_005323	up	2.72803	2.59927e-120	-	-	-	up	2.98514	5.57636e-275
IEQ34_005330	-	-	-	up	1.3612	3.68284e-07	up	2.36042	2.23735e-13
IEQ34_005331	-	-	-	-	-	-	down	-1.64928	1.0365e-06
IEQ34_005336	-	-	-	-	-	-	down	-1.24969	0.00185508
IEQ34_005350	-	-	-	-	-	-	down	-1.14599	2.46816e-15
IEQ34_005354	down	-1.84364	0.00805537	-	-	-	-	-	-
IEQ34_005371	down	-1.43919	4.07286e-05	-	-	-	down	-1.12939	0.00191589
IEQ34_005373	down	-1.32081	0.0333789	-	-	-	-	-	-
IEQ34_005378	up	1.21998	1.46068e-07	-	-	-	up	1.90069	9.50062e-08
IEQ34_005379	up	1.30262	7.05285e-05	up	1.25444	4.78886e-05	up	2.56889	1.04555e-06
IEQ34_005381	-	-	-	-	-	-	up	1.53905	1.03911e-53
IEQ34_005388	-	-	-	-	-	-	up	1.18018	1.88281e-08
IEQ34_005389	up	1.13188	4.33703e-05	-	-	-	up	1.73443	2.28979e-16
IEQ34_005398	down	-1.2657	0.0360083	-	-	-	down	-3.27358	3.52302e-06
IEQ34_005401	down	-1.35521	2.40005e-18	-	-	-	down	-2.11509	1.89379e-38
IEQ34_005405	up	1.19738	0.00842174	-	-	-	up	1.71067	1.13082e-05
IEQ34_005407	-	-	-	-	-	-	down	-1.49797	0.00862232
IEQ34_005419	up	3.37249	7.57763e-17	-	-	-	up	4.22266	7.94347e-32
IEQ34_005427	up	1.00771	3.44759e-10	-	-	-	up	1.90052	5.73128e-59
IEQ34_005428	down	-1.27973	3.36268e-05	-	-	-	down	-1.2445	0.00179334
IEQ34_005455	down	-7.12528	3.27109e-07	-	-	-	down	-5.05151	2.53852e-08
IEQ34_005474	up	2.19815	0.0131333	down	-5.48318	2.66035e-05	-	-	-
IEQ34_005488	up	2.58061	9.23124e-35	up	1.47617	2.16435e-13	up	4.06807	4.12528e-90
IEQ34_005495	-	-	-	-	-	-	up	1.1004	1.79419e-08
IEQ34_005514	-	-	-	-	-	-	up	1.10879	1.63169e-36
IEQ34_005517	up	1.24206	7.45471e-09	-	-	-	up	1.54948	4.93924e-16
IEQ34_005525	down	-3.66448	2.51414e-17	-	-	-	down	-4.1483	3.17187e-30
IEQ34_005537	down	-3.71706	0.00036151	-	-	-	down	-3.67313	0.000364017
IEQ34_005549	down	-1.93802	0.000155346	-	-	-	down	-3.23577	1.97504e-08
IEQ34_005553	up	1.24865	0.00118468	down	-1.95817	0.011608	-	-	-
IEQ34_005559	-	-	-	-	-	-	up	1.1528	4.51526e-30
IEQ34_005575	down	-2.8125	2.1485e-44	down	-1.36081	0.00113469	down	-4.15843	9.7915e-100
IEQ34_005605	-	-	-	-	-	-	down	-1.02348	0.0053332
IEQ34_005606	-	-	-	-	-	-	down	-1.61719	1.46115e-05
IEQ34_005613	-	-	-	down	-1.23207	4.02761e-06	-	-	-
IEQ34_005619	down	-2.03148	0.00347977	-	-	-	-	-	-
IEQ34_005629	-	-	-	-	-	-	up	1.83631	0.00732863
IEQ34_005640	down	-1.63497	0.00111938	-	-	-	down	-1.22979	0.0105223
IEQ34_005649	-	-	-	-	-	-	down	-1.34911	3.30505e-07
IEQ34_005652	-	-	-	-	-	-	down	-3.16187	0.000987396
IEQ34_005660	-	-	-	down	-2.04064	8.04239e-07	down	-2.15682	1.00118e-08
IEQ34_005664	down	-1.90186	4.77556e-07	-	-	-	down	-2.74538	1.11466e-10
IEQ34_005666	up	1.12664	1.47293e-10	-	-	-	up	1.2837	2.54679e-15
IEQ34_005669	up	2.22028	4.17148e-26	-	-	-	up	2.73331	6.0362e-56
IEQ34_005673	up	1.46951	0.00289731	-	-	-	up	1.6388	0.00047926
IEQ34_005682	-	-	-	-	-	-	down	-1.3749	2.64742e-10
IEQ34_005687	-	-	-	down	-1.6802	0.00531645	down	-1.6198	0.00188238
IEQ34_005689	up	1.16724	9.70649e-06	-	-	-	up	1.83566	1.15286e-21
IEQ34_005690	-	-	-	-	-	-	down	-1.27823	2.23855e-05
IEQ34_005693	up	1.0226	1.37531e-07	-	-	-	up	1.43599	1.80402e-15
IEQ34_005695	-	-	-	down	-1.53413	0.00368219	down	-1.28259	0.0107188
IEQ34_005696	up	1.31731	1.75563e-05	-	-	-	up	2.07745	4.88138e-12
IEQ34_005697	-	-	-	-	-	-	up	1.55023	1.57205e-15
IEQ34_005705	-	-	-	down	-2.26941	0.0114863	down	-2.2279	0.00817013
IEQ34_005723	-	-	-	down	-4.59525	0.00197963	down	-4.63457	0.000630933
IEQ34_005735	-	-	-	-	-	-	down	-1.07184	0.000642695
IEQ34_005741	up	1.69576	6.45086e-31	-	-	-	up	1.97779	1.43233e-76
IEQ34_005742	up	1.17539	0.013442	down	-2.12522	0.00619827	-	-	-
IEQ34_005743	-	-	-	-	-	-	down	-1.75003	0.0470658
IEQ34_005747	-	-	-	-	-	-	up	1.23736	2.336e-37
IEQ34_005769	-	-	-	-	-	-	down	-2.0438	0.015471
IEQ34_005778	-	-	-	-	-	-	down	-1.37471	3.54599e-11
IEQ34_005782	up	1.10937	4.71287e-16	-	-	-	up	1.70706	2.89489e-34
IEQ34_005791	down	-1.71615	2.5812e-11	-	-	-	down	-1.54793	0.000118135
IEQ34_005792	-	-	-	-	-	-	down	-1.05888	0.0402437
IEQ34_005798	-	-	-	-	-	-	down	-1.47504	0.00151448
IEQ34_005799	-	-	-	-	-	-	down	-1.24584	9.55115e-12
IEQ34_005820	up	2.09553	9.94128e-31	-	-	-	up	2.48161	1.47209e-59
IEQ34_005828	down	-1.19869	5.88969e-10	-	-	-	down	-1.97791	1.12285e-20
IEQ34_005845	-	-	-	-	-	-	down	-1.05084	1.23889e-11
IEQ34_005849	down	-1.03063	1.10203e-07	-	-	-	down	-1.09675	4.41092e-12
IEQ34_005857	-	-	-	-	-	-	up	1.16524	0.0143866
IEQ34_005887	-	-	-	-	-	-	down	-1.19569	0.0445355
IEQ34_005890	-	-	-	-	-	-	up	1.25301	3.67356e-17
IEQ34_005891	up	1.11667	1.62667e-10	-	-	-	up	1.10366	1.95568e-18
IEQ34_005893	down	-1.3328	1.54371e-11	-	-	-	down	-1.97257	1.63132e-25
IEQ34_005899	-	-	-	-	-	-	up	1.11228	4.52079e-06
IEQ34_005901	down	-1.05723	0.00330697	-	-	-	down	-1.5379	1.91885e-05
IEQ34_005902	up	2.44054	7.13714e-128	-	-	-	up	2.75991	6.70851e-271
IEQ34_005920	-	-	-	down	-1.76648	0.0169037	down	-1.64413	0.00779352
IEQ34_005921	-	-	-	down	-1.45059	0.0251676	down	-1.84202	0.000129669
IEQ34_005930	-	-	-	-	-	-	down	-1.07051	1.07078e-06
IEQ34_005943	-	-	-	-	-	-	up	1.07284	1.45418e-19
IEQ34_005946	up	1.08501	0.0495397	-	-	-	-	-	-
IEQ34_005966	up	1.01103	8.67474e-06	-	-	-	up	1.47624	1.59931e-11
IEQ34_005969	-	-	-	-	-	-	down	-1.8684	0.0272109
IEQ34_005972	-	-	-	-	-	-	up	1.34447	5.84131e-23
IEQ34_005984	down	-1.44526	1.96036e-12	-	-	-	down	-1.6747	2.10723e-18
IEQ34_005988	-	-	-	-	-	-	down	-1.05221	0.0201961
IEQ34_005992	-	-	-	down	-3.21154	0.0488134	down	-3.05872	0.0275888
IEQ34_006001	-	-	-	-	-	-	up	1.14024	0.00848512
IEQ34_006002	-	-	-	down	-2.29155	3.51228e-05	down	-2.90424	1.7918e-11
IEQ34_006006	-	-	-	-	-	-	down	-3.00518	0.00235608
IEQ34_006009	down	-1.37118	0.00010362	-	-	-	down	-2.59559	4.83039e-07
IEQ34_006010	up	1.27276	3.52114e-06	up	1.54395	0.000487814	up	2.82896	1.60752e-10
IEQ34_006011	-	-	-	-	-	-	up	1.28512	1.06241e-07
IEQ34_006014	down	-2.53497	5.5453e-14	-	-	-	down	-3.10495	1.04332e-31
IEQ34_006023	-	-	-	up	1.13086	0.00154435	-	-	-
IEQ34_006028	down	-1.24808	4.26602e-09	-	-	-	down	-2.73984	0.00066642
IEQ34_006049	-	-	-	-	-	-	up	1.58643	2.49078e-36
IEQ34_006050	down	-1.7671	1.7493e-08	-	-	-	down	-2.18571	3.08389e-11
IEQ34_006054	down	-1.68861	3.63523e-34	-	-	-	down	-2.14068	2.03517e-70
IEQ34_006079	down	-1.23554	3.63119e-07	-	-	-	down	-1.88173	3.78332e-19
IEQ34_006082	up	6.59608	4.23461e-40	up	1.11843	3.34084e-06	up	7.72492	2.65754e-69
IEQ34_006090	down	-2.95751	6.35561e-09	-	-	-	down	-2.43826	2.23299e-06
IEQ34_006116	down	-1.48261	2.03716e-06	-	-	-	down	-1.15151	0.00244915
IEQ34_006117	up	1.00514	1.75591e-07	-	-	-	up	1.08334	8.85561e-12
IEQ34_006121	down	-1.30356	7.68038e-05	-	-	-	down	-1.52223	3.61969e-11
IEQ34_006127	down	-1.44989	0.0297497	-	-	-	-	-	-
IEQ34_006134	-	-	-	down	-1.88519	2.83159e-06	down	-1.35352	0.000938606
IEQ34_006148	down	-2.154	2.84316e-20	down	-1.18474	0.00979898	down	-3.32922	2.32649e-39
IEQ34_006156	up	5.54158	4.23305e-194	up	1.05967	9.59836e-10	up	6.61184	0
IEQ34_006170	-	-	-	-	-	-	down	-1.33892	0.00483827
IEQ34_006174	down	-1.19591	0.000798908	-	-	-	down	-1.52313	9.45021e-05
IEQ34_006194	down	-2.20963	3.96349e-09	-	-	-	down	-1.86611	2.86027e-05
IEQ34_006195	down	-2.68722	6.54303e-14	-	-	-	down	-1.62154	2.03801e-06
IEQ34_006223	-	-	-	-	-	-	up	1.22706	4.98388e-12
IEQ34_006229	up	1.92916	4.90057e-05	-	-	-	up	2.25843	1.16237e-06
IEQ34_006238	up	1.255	5.9973e-24	-	-	-	up	1.33093	3.40919e-37
IEQ34_006239	-	-	-	up	1.94968	0.00233506	up	3.03885	2.45101e-07
IEQ34_006242	up	1.37773	7.60003e-16	-	-	-	up	1.83863	1.18988e-77
IEQ34_006243	-	-	-	-	-	-	up	1.10449	0.00141366
IEQ34_006254	down	-1.29943	2.26129e-07	-	-	-	down	-2.05828	1.24543e-22
IEQ34_006262	-	-	-	-	-	-	down	-1.81844	0.0214102
IEQ34_006268	up	1.89783	1.79156e-10	up	1.48481	6.6994e-16	up	3.39111	2.21941e-45
IEQ34_006277	up	1.58486	1.34653e-10	-	-	-	up	1.97298	2.21306e-19
IEQ34_006284	down	-1.24941	9.05125e-13	-	-	-	down	-1.65587	1.09098e-19
IEQ34_006286	-	-	-	down	-1.21752	8.64925e-05	-	-	-
IEQ34_006295	down	-1.04933	8.64965e-07	-	-	-	down	-1.13288	8.04784e-08
IEQ34_006297	up	1.61185	0.000256463	-	-	-	up	1.16758	0.00279343
IEQ34_006301	-	-	-	-	-	-	down	-1.75468	1.28602e-09
IEQ34_006302	down	-2.19727	0.0113471	-	-	-	down	-1.56181	0.0278016
IEQ34_006309	down	-1.83377	4.80986e-37	-	-	-	down	-2.26628	4.79809e-67
IEQ34_006313	-	-	-	-	-	-	down	-2.01064	0.0392059
IEQ34_006320	-	-	-	down	-1.20001	1.52147e-07	-	-	-
IEQ34_006326	down	-2.05792	4.36084e-17	-	-	-	down	-4.47585	0.00794575
IEQ34_006327	up	3.03664	5.6542e-90	up	1.26783	1.24261e-25	up	4.31419	0
IEQ34_006328	up	1.37009	3.17884e-21	-	-	-	up	2.27378	1.05716e-40
IEQ34_006332	up	1.61751	3.48496e-09	-	-	-	-	-	-
IEQ34_006334	up	2.31571	2.98812e-15	up	1.09068	1.99352e-07	up	3.41686	8.57008e-51
IEQ34_006340	-	-	-	down	-2.02414	0.0335717	down	-2.58265	0.000908181
IEQ34_006341	-	-	-	-	-	-	up	1.40946	0.0285392
IEQ34_006342	down	-1.30409	0.00999347	-	-	-	down	-1.73719	0.000901712
IEQ34_006344	-	-	-	-	-	-	up	1.17747	1.34853e-08
IEQ34_006345	up	2.95777	2.37684e-14	-	-	-	up	3.86296	3.42853e-27
IEQ34_006361	-	-	-	-	-	-	up	2.02931	0.0399032
IEQ34_006364	down	-1.05226	4.40396e-06	-	-	-	down	-1.35612	1.12955e-08
IEQ34_006371	up	2.58711	1.28357e-28	-	-	-	up	3.40486	2.02291e-60
IEQ34_006376	-	-	-	-	-	-	up	1.22307	2.90462e-05
IEQ34_006386	up	1.40429	6.31486e-05	-	-	-	up	1.27183	2.98133e-05
IEQ34_006387	up	1.02872	9.65208e-07	-	-	-	up	1.78277	1.73947e-40
IEQ34_006393	down	-1.78001	0.0025429	-	-	-	down	-1.20982	0.0248338
IEQ34_006394	up	1.92534	0.00256156	-	-	-	up	2.52392	4.99333e-06
IEQ34_006397	-	-	-	-	-	-	up	1.0923	2.1845e-22
IEQ34_006400	up	1.13452	4.04277e-17	-	-	-	up	1.32424	1.10947e-33
IEQ34_006410	up	1.94375	1.76464e-08	-	-	-	up	2.00083	1.90578e-13
IEQ34_006411	up	1.67481	0.019299	-	-	-	-	-	-
IEQ34_006414	-	-	-	down	-2.36163	0.0396224	down	-2.02049	0.0298445
IEQ34_006418	up	1.53507	0.00799515	down	-2.5022	0.0276379	-	-	-
IEQ34_006435	-	-	-	-	-	-	down	-1.01901	0.00391233
IEQ34_006441	-	-	-	-	-	-	down	-1.6884	0.0314282
IEQ34_006446	-	-	-	-	-	-	up	1.52485	0.0201729
IEQ34_006455	-	-	-	-	-	-	down	-1.9062	0.0119401
IEQ34_006460	up	1.39466	2.14429e-18	-	-	-	up	1.5575	3.72123e-55
IEQ34_006464	down	-1.79283	0.0119631	-	-	-	down	-2.75328	0.00616634
IEQ34_006475	-	-	-	-	-	-	up	1.13992	1.61799e-13
IEQ34_006499	-	-	-	-	-	-	down	-1.30293	4.16246e-15
IEQ34_006506	-	-	-	-	-	-	down	-1.39983	3.77099e-16
IEQ34_006513	down	-1.74731	7.69188e-14	-	-	-	down	-1.96881	4.38989e-17
IEQ34_006515	-	-	-	-	-	-	down	-1.04826	9.02315e-06
IEQ34_006520	down	-1.12343	7.05285e-05	-	-	-	-	-	-
IEQ34_006525	-	-	-	-	-	-	down	-1.55139	0.0314329
IEQ34_006532	up	1.08219	0.00606273	-	-	-	up	1.63366	2.68186e-06
IEQ34_006538	-	-	-	up	2.31865	0.0181334	up	2.41635	0.00141961
IEQ34_006547	-	-	-	-	-	-	down	-2.97032	0.0045118
IEQ34_006563	-	-	-	up	1.10685	1.41475e-05	up	1.51054	2.25366e-18
IEQ34_006570	-	-	-	up	1.14806	0.000247028	up	1.68211	8.87831e-12
IEQ34_006585	down	-1.7621	0.000571035	-	-	-	down	-2.06367	0.000135222
IEQ34_006586	-	-	-	-	-	-	down	-1.63864	0.000378317
IEQ34_006590	-	-	-	down	-1.07284	2.9093e-07	-	-	-
IEQ34_006595	-	-	-	up	1.37242	1.39995e-11	up	1.93358	1.01094e-25
IEQ34_006607	down	-1.60498	0.000820397	-	-	-	down	-1.30247	0.0385841
IEQ34_006615	down	-1.15495	0.00152421	-	-	-	down	-1.79756	0.000758207
IEQ34_006625	up	1.25588	1.68894e-19	-	-	-	up	1.93891	2.04881e-74
IEQ34_006630	up	1.79112	5.48359e-09	-	-	-	up	2.07652	3.55818e-10
IEQ34_006639	down	-1.4289	6.01992e-08	-	-	-	down	-3.99366	0.000801791
IEQ34_006646	down	-3.51992	2.89163e-05	-	-	-	down	-3.51591	3.26459e-05
IEQ34_006650	-	-	-	-	-	-	down	-2.16342	0.000102264
IEQ34_006653	up	1.11536	1.35626e-23	-	-	-	up	1.54354	3.11258e-82
IEQ34_006656	down	-3.61526	6.65255e-11	-	-	-	down	-4.22051	8.87831e-12
IEQ34_006678	-	-	-	-	-	-	up	1.07365	1.22635e-32
IEQ34_006696	-	-	-	down	-2.22984	0.00128537	down	-2.36469	0.000109017
IEQ34_006708	up	1.47402	0.000452363	-	-	-	up	2.15858	3.3651e-12
IEQ34_006711	up	1.3115	1.25582e-05	-	-	-	up	2.10969	7.40393e-15
IEQ34_006725	up	1.17141	1.04203e-05	-	-	-	-	-	-
IEQ34_006750	up	1.21778	0.00394284	down	-2.1244	0.000882276	-	-	-
IEQ34_006774	up	1.41888	1.25245e-10	-	-	-	up	2.36946	4.06742e-43
IEQ34_006779	down	-1.37942	0.0145311	-	-	-	down	-3.01802	0.000244272
IEQ34_006780	up	2.28906	0.000279945	-	-	-	up	2.18627	0.000347369
IEQ34_006781	-	-	-	up	2.22434	1.79237e-05	up	1.1329	0.00496024
IEQ34_006789	up	2.39858	9.09699e-06	up	1.37391	0.000248834	up	3.78519	5.64288e-19
IEQ34_006802	-	-	-	-	-	-	down	-1.54847	8.08062e-11
IEQ34_006805	-	-	-	-	-	-	up	1.15201	0.00466996
IEQ34_006809	down	-1.63443	5.64544e-21	-	-	-	down	-1.87012	1.06e-34
IEQ34_006814	-	-	-	-	-	-	down	-1.15787	0.0387754
IEQ34_006822	-	-	-	-	-	-	up	1.47939	1.43902e-08
IEQ34_006824	-	-	-	-	-	-	up	1.43068	3.33959e-07
IEQ34_006851	-	-	-	-	-	-	down	-1.31877	1.28866e-13
IEQ34_006853	-	-	-	-	-	-	up	1.25471	0.000248011
IEQ34_006856	up	1.89079	0.00401175	-	-	-	up	1.72579	0.0154834
IEQ34_006861	up	1.56711	1.12617e-27	-	-	-	up	1.66586	1.46632e-40
IEQ34_006866	-	-	-	down	-1.99952	0.00317738	down	-2.7621	1.2821e-10
IEQ34_006869	-	-	-	-	-	-	down	-1.14916	2.13801e-05
IEQ34_006871	up	3.59413	8.766e-06	up	1.35428	0.00783808	up	4.9778	1.46179e-15
IEQ34_006882	up	2.79405	4.31014e-22	up	1.98937	1.3052e-19	up	4.79332	5.88051e-162
IEQ34_006898	down	-1.10049	0.00512387	up	1.20458	0.0080861	-	-	-
IEQ34_006900	down	-1.20237	4.51938e-05	-	-	-	down	-1.75169	1.38101e-07
IEQ34_006903	-	-	-	-	-	-	down	-1.03895	3.46915e-05
IEQ34_006918	up	3.21679	1.21573e-85	-	-	-	up	3.53604	9.50592e-163
IEQ34_006935	-	-	-	-	-	-	down	-1.04913	2.21709e-05
IEQ34_006943	up	1.20964	1.43592e-06	-	-	-	up	1.54576	1.45409e-13
IEQ34_006945	-	-	-	-	-	-	up	1.1145	2.45866e-19
IEQ34_006954	down	-1.99843	5.84824e-05	-	-	-	down	-3.69407	0.015457
IEQ34_006963	-	-	-	-	-	-	down	-1.68363	9.11373e-06
IEQ34_006966	-	-	-	-	-	-	down	-1.49078	2.62145e-06
IEQ34_006967	down	-1.05282	3.60639e-09	-	-	-	-	-	-
IEQ34_006976	down	-2.08755	0.030785	-	-	-	down	-4.91284	0.000712245
IEQ34_006978	down	-1.65425	4.29765e-09	-	-	-	down	-2.57387	1.25802e-17
IEQ34_006983	-	-	-	-	-	-	down	-4.43018	0.00100197
IEQ34_006984	-	-	-	-	-	-	down	-1.79641	0.00717821
IEQ34_007001	-	-	-	-	-	-	down	-1.76706	0.00383195
IEQ34_007008	up	2.34479	0.020136	-	-	-	up	3.16188	7.16969e-05
IEQ34_007020	-	-	-	-	-	-	down	-2.68952	0.0203975
IEQ34_007028	down	-1.06099	0.00298497	-	-	-	down	-3.67041	0.033428
IEQ34_007032	-	-	-	down	-1.68878	0.011114	down	-2.45367	0.00520498
IEQ34_007033	-	-	-	down	-2.10568	0.0468957	down	-2.43552	0.00182171
IEQ34_007049	up	1.97891	1.20459e-09	-	-	-	up	2.06496	3.36768e-16
IEQ34_007050	-	-	-	-	-	-	down	-1.37706	0.0253133
IEQ34_007073	up	2.69673	6.26713e-81	-	-	-	up	3.46598	8.41251e-226
IEQ34_007075	-	-	-	-	-	-	down	-1.11804	0.0163994
IEQ34_007095	down	-3.99881	5.15184e-05	-	-	-	down	-5.74182	2.25139e-05
IEQ34_007100	-	-	-	-	-	-	down	-1.13193	0.00495087
IEQ34_007111	-	-	-	down	-1.33513	1.1326e-06	-	-	-
IEQ34_007114	down	-2.26122	0.0096784	-	-	-	down	-3.61717	0.000898297
IEQ34_007132	-	-	-	-	-	-	down	-1.46477	2.33987e-20
IEQ34_007136	up	2.05405	1.77656e-15	up	1.10861	6.61909e-07	up	3.17224	3.62747e-69
IEQ34_007138	-	-	-	-	-	-	up	1.39038	3.67666e-27
IEQ34_007153	-	-	-	-	-	-	down	-1.83321	8.44956e-12
IEQ34_007191	down	-1.99028	3.29389e-07	-	-	-	down	-3.88354	4.97432e-12
IEQ34_007201	-	-	-	-	-	-	up	1.08941	4.89866e-17
IEQ34_007202	up	1.32172	6.54833e-21	-	-	-	up	1.67327	3.40105e-55
IEQ34_007203	-	-	-	-	-	-	up	6.52519	0.000403608
IEQ34_007204	-	-	-	-	-	-	up	1.56531	4.91933e-08
IEQ34_007209	up	2.52997	2.34238e-58	-	-	-	up	2.3019	2.45167e-51
IEQ34_007229	-	-	-	-	-	-	down	-1.23438	0.00825389
IEQ34_007233	up	1.91444	3.45236e-71	-	-	-	up	1.9514	1.95912e-132
IEQ34_007235	up	2.37491	1.45043e-05	up	1.12175	0.0173111	up	3.50853	2.89411e-13
IEQ34_007236	-	-	-	down	-2.26356	0.00455105	down	-2.62105	3.99953e-05
IEQ34_007238	up	1.81848	0.0025543	up	1.07465	0.00246088	up	2.90793	1.71583e-09
IEQ34_007252	down	-1.07249	9.43396e-10	down	-1.28997	0.000487693	down	-2.35487	2.02208e-17
IEQ34_007255	-	-	-	-	-	-	down	-1.9094	0.00560676
IEQ34_007259	-	-	-	up	1.30501	3.34084e-06	up	2.18997	2.06778e-13
IEQ34_007263	down	-1.0375	1.76464e-08	-	-	-	down	-1.44438	9.50062e-14
IEQ34_007267	up	2.97027	1.33011e-79	-	-	-	up	3.93561	5.41471e-204
IEQ34_007270	-	-	-	-	-	-	down	-2.5607	0.00359938
IEQ34_007287	up	2.27789	1.67098e-24	-	-	-	up	2.43682	3.79391e-66
IEQ34_007288	-	-	-	up	1.32358	0.025575	up	1.55525	0.00269535
IEQ34_007291	down	-1.35567	0.00010269	-	-	-	down	-2.61882	1.77629e-09
IEQ34_007306	-	-	-	down	-1.15953	2.4584e-05	-	-	-
IEQ34_007317	up	1.54703	5.27425e-20	-	-	-	up	1.95621	3.86374e-41
IEQ34_007324	up	1.05154	0.00689338	-	-	-	up	1.74367	1.56165e-09
IEQ34_007329	down	-2.36378	0.0137764	-	-	-	down	-2.72901	0.00321081
IEQ34_007330	-	-	-	-	-	-	up	1.09068	1.98334e-11
IEQ34_007354	-	-	-	-	-	-	up	1.69418	2.07498e-21
IEQ34_007355	-	-	-	down	-1.50514	5.81219e-05	down	-1.80786	0.00197684
IEQ34_007370	down	-1.47547	3.56138e-05	-	-	-	down	-1.89388	4.77495e-09
IEQ34_007372	up	1.0146	9.18782e-05	-	-	-	up	1.95188	1.07216e-19
IEQ34_007375	down	-1.04822	1.73236e-06	-	-	-	down	-2.87092	0.00523986
IEQ34_007377	up	1.72589	0.0262158	-	-	-	up	2.48498	0.000505999
IEQ34_007378	up	1.26567	0.00404158	-	-	-	up	1.58156	0.00012109
IEQ34_007384	-	-	-	-	-	-	down	-2.06546	0.0228807
IEQ34_007393	-	-	-	-	-	-	up	1.32144	0.00994138
IEQ34_007396	-	-	-	-	-	-	down	-1.25275	5.88239e-07
IEQ34_007400	-	-	-	-	-	-	down	-2.26621	0.0300886
IEQ34_007403	down	-1.88202	8.70051e-05	-	-	-	down	-2.93464	1.20435e-06
IEQ34_007410	-	-	-	up	1.00725	1.30729e-13	up	1.6901	6.88921e-45
IEQ34_007412	-	-	-	-	-	-	up	1.24081	6.54004e-08
IEQ34_007414	up	1.60586	9.69202e-37	-	-	-	up	2.10662	3.67842e-130
IEQ34_007415	down	-1.02601	0.000177221	down	-1.38251	0.0128638	down	-2.40833	0.00062769
IEQ34_007417	-	-	-	-	-	-	down	-1.23123	0.0395081
IEQ34_007447	down	-1.03935	0.000288655	-	-	-	-	-	-
IEQ34_007453	-	-	-	-	-	-	down	-1.12669	5.78759e-06
IEQ34_007463	-	-	-	-	-	-	up	1.34884	2.51078e-43
IEQ34_007464	down	-2.49806	1.72736e-13	-	-	-	down	-2.35721	1.88458e-20
IEQ34_007471	up	6.60325	3.31267e-278	up	1.73386	2.43497e-56	up	8.34446	0
IEQ34_007489	up	1.98519	2.03132e-07	-	-	-	up	2.8093	3.99495e-16
IEQ34_007492	down	-1.13816	0.0171726	-	-	-	down	-1.928	8.10477e-06
IEQ34_007503	-	-	-	down	-1.94158	1.74821e-08	down	-2.89648	2.05897e-22
IEQ34_007507	down	-2.04204	0.00592885	-	-	-	down	-2.74294	0.00415624
IEQ34_007519	down	-1.65167	2.65501e-09	down	-1.426	0.012087	down	-3.06989	3.04935e-19
IEQ34_007540	down	-1.04246	5.605e-10	-	-	-	down	-1.71024	7.94126e-26
IEQ34_007559	-	-	-	-	-	-	up	1.78542	0.0155479
IEQ34_007563	-	-	-	-	-	-	up	1.10311	3.66842e-05
IEQ34_007571	-	-	-	-	-	-	down	-1.154	0.00157682
IEQ34_007573	-	-	-	down	-2.02975	0.00464595	down	-1.57479	0.0315093
IEQ34_007589	down	-1.32546	2.01106e-20	-	-	-	down	-1.78753	4.58504e-46
IEQ34_007590	-	-	-	-	-	-	down	-1.16065	8.71359e-08
IEQ34_007605	down	-1.16782	1.86793e-10	-	-	-	down	-1.50088	1.31385e-16
IEQ34_007606	down	-2.11354	0.00171047	-	-	-	down	-2.81493	0.000908724
IEQ34_007625	-	-	-	-	-	-	down	-1.07278	2.81476e-14
IEQ34_007633	-	-	-	-	-	-	up	1.34733	1.28375e-07
IEQ34_007639	down	-2.50529	0.0189437	-	-	-	-	-	-
IEQ34_007646	down	-1.86233	3.31078e-06	-	-	-	down	-1.91615	1.18456e-05
IEQ34_007648	-	-	-	-	-	-	up	1.09195	1.90569e-10
IEQ34_007655	up	4.07432	0.00050094	-	-	-	up	4.7997	8.28037e-06
IEQ34_007659	down	-2.92823	3.89253e-20	-	-	-	down	-3.59452	6.70668e-13
IEQ34_007663	-	-	-	-	-	-	down	-1.65636	3.81888e-07
IEQ34_007674	up	1.05167	5.40743e-07	-	-	-	up	1.33687	6.31762e-16
IEQ34_007676	up	1.20174	0.0142324	-	-	-	up	1.01013	0.0252359
IEQ34_007680	-	-	-	up	1.12791	0.00121865	up	1.87465	4.05949e-07
IEQ34_007681	down	-1.59152	9.11295e-17	-	-	-	down	-2.29911	1.06828e-79
IEQ34_007684	up	1.11331	9.13885e-07	-	-	-	up	1.40749	1.15044e-27
IEQ34_007688	-	-	-	down	-1.55652	0.0392793	down	-1.6544	0.00907125
IEQ34_007690	-	-	-	-	-	-	down	-1.39522	8.67646e-24
IEQ34_007692	down	-1.15112	6.28378e-12	-	-	-	-	-	-
IEQ34_007693	-	-	-	-	-	-	up	2.30341	0.00495053
IEQ34_007713	-	-	-	-	-	-	up	1.25664	4.41318e-44
IEQ34_007734	down	-2.45821	0.012948	-	-	-	down	-2.07225	0.0188709
IEQ34_007736	-	-	-	-	-	-	down	-1.55251	1.40297e-12
IEQ34_007738	down	-4.21813	2.68084e-25	-	-	-	down	-9.94649	4.41338e-15
IEQ34_007747	-	-	-	-	-	-	down	-1.46723	0.0372492
IEQ34_007761	-	-	-	-	-	-	down	-1.35999	0.015457
IEQ34_007763	-	-	-	-	-	-	down	-6.63397	9.41656e-05
IEQ34_007767	-	-	-	-	-	-	down	-1.68671	1.7235e-07
IEQ34_007772	-	-	-	-	-	-	down	-1.04103	4.54703e-05
IEQ34_007774	down	-1.2566	1.55035e-05	-	-	-	down	-1.59797	2.72875e-08
IEQ34_007776	-	-	-	-	-	-	down	-1.0694	0.000186499
IEQ34_007793	-	-	-	-	-	-	up	1.14183	5.15913e-12
IEQ34_007798	-	-	-	-	-	-	up	2.10351	0.0144376
IEQ34_007801	down	-2.03475	2.0904e-07	-	-	-	down	-2.12637	5.90922e-07
IEQ34_007805	-	-	-	-	-	-	up	1.21807	1.21126e-10
IEQ34_007820	down	-2.4133	6.09587e-17	down	-3.2703	0.00181367	down	-5.67956	5.73715e-24
IEQ34_007832	-	-	-	-	-	-	down	-1.13424	0.000893698
IEQ34_007833	-	-	-	down	-1.13496	1.10253e-05	-	-	-
IEQ34_007834	-	-	-	-	-	-	down	-1.17725	0.00989678
IEQ34_007836	-	-	-	down	-1.93287	0.00562464	down	-2.36359	4.35716e-06
IEQ34_007844	-	-	-	-	-	-	down	-1.532	0.0149519
IEQ34_007851	-	-	-	-	-	-	up	2.92351	3.32525e-06
IEQ34_007854	down	-2.41843	6.62014e-37	-	-	-	down	-2.75836	4.11995e-44
IEQ34_007874	down	-2.83504	2.577e-59	-	-	-	down	-3.18469	1.09325e-87
IEQ34_007878	-	-	-	-	-	-	down	-2.13085	0.0380726
IEQ34_007884	down	-1.29979	0.0437925	-	-	-	down	-2.06159	0.00454791
IEQ34_007899	-	-	-	-	-	-	down	-1.69587	0.00023449
IEQ34_007900	-	-	-	-	-	-	up	1.36167	0.0328744
IEQ34_007901	-	-	-	-	-	-	up	1.33265	1.39968e-40
IEQ34_007902	up	1.19131	2.63871e-06	-	-	-	up	1.54355	2.52012e-12
IEQ34_007910	down	-1.10653	0.001137	down	-2.71981	0.000787497	down	-3.84133	0.000312515
IEQ34_007922	down	-2.05009	0.00117929	-	-	-	down	-2.94856	2.21136e-05
IEQ34_007926	-	-	-	-	-	-	down	-1.55276	0.0374951
IEQ34_007935	up	1.23366	0.0262589	-	-	-	up	1.88969	0.000149937
IEQ34_007940	-	-	-	-	-	-	up	1.73133	3.42941e-09
IEQ34_007952	up	5.21543	2.05299e-259	up	1.85793	1.31665e-50	up	7.08586	0
IEQ34_007954	up	1.27637	0.000297869	-	-	-	-	-	-
IEQ34_007959	-	-	-	-	-	-	up	1.30805	2.75089e-06
IEQ34_007967	-	-	-	-	-	-	up	1.38361	4.98788e-15
IEQ34_007971	-	-	-	down	-1.66745	0.00690073	-	-	-
IEQ34_007979	-	-	-	-	-	-	down	-1.08643	0.0497388
IEQ34_007984	up	5.20798	5.39225e-274	up	1.30378	6.59204e-30	up	6.52133	0
IEQ34_007995	-	-	-	-	-	-	up	6.12009	8.69642e-05
IEQ34_008002	up	1.46736	1.59642e-10	up	1.0726	4.14195e-11	up	2.54853	1.12539e-48
IEQ34_008005	-	-	-	-	-	-	down	-1.0009	0.0091535
IEQ34_008006	-	-	-	-	-	-	up	1.03667	0.00926059
IEQ34_008022	up	1.12875	0.00433507	-	-	-	up	1.38149	0.000321753
IEQ34_008030	down	-2.07992	0.0252871	-	-	-	-	-	-
IEQ34_008039	down	-1.10691	0.0377835	-	-	-	-	-	-
IEQ34_008041	-	-	-	-	-	-	down	-1.25348	2.12784e-19
IEQ34_008048	down	-3.3149	6.07773e-71	-	-	-	down	-4.06886	8.14254e-73
IEQ34_008057	-	-	-	down	-2.32236	0.027027	down	-3.31907	6.20751e-05
IEQ34_008059	-	-	-	-	-	-	down	-1.14463	0.011549
IEQ34_008066	-	-	-	-	-	-	down	-1.18979	1.12216e-07
IEQ34_008070	-	-	-	-	-	-	down	-1.59361	2.3526e-09
IEQ34_008074	-	-	-	-	-	-	up	1.24966	2.97332e-11
IEQ34_008090	-	-	-	-	-	-	up	1.2295	0.0238313
IEQ34_008092	-	-	-	-	-	-	down	-1.8097	0.0412468
IEQ34_008101	-	-	-	-	-	-	down	-1.16077	3.68239e-07
IEQ34_008120	up	2.18348	2.67762e-23	-	-	-	up	2.50873	6.58757e-59
IEQ34_008141	up	1.46104	9.96211e-19	-	-	-	-	-	-
IEQ34_008142	-	-	-	-	-	-	up	1.41996	2.00296e-61
IEQ34_008150	down	-4.29085	6.99113e-18	-	-	-	down	-5.85326	3.05494e-17
IEQ34_008162	-	-	-	-	-	-	down	-1.45193	6.26668e-21
IEQ34_008165	up	2.05331	4.71672e-27	up	1.30602	3.41489e-28	up	3.37173	9.7915e-100
IEQ34_008177	down	-1.53128	1.56357e-32	-	-	-	down	-2.42592	3.44259e-79
IEQ34_008184	-	-	-	-	-	-	up	1.27233	3.08956e-15
IEQ34_008185	-	-	-	-	-	-	up	1.01006	0.000513523
IEQ34_008196	-	-	-	-	-	-	up	1.47217	0.00881082
IEQ34_008206	-	-	-	-	-	-	up	1.36005	4.53209e-16
IEQ34_008219	down	-3.47708	5.01405e-39	down	-2.09932	0.0370713	down	-5.55552	6.64407e-08
IEQ34_008233	-	-	-	-	-	-	up	1.12977	3.76188e-14
IEQ34_008240	-	-	-	-	-	-	down	-1.40125	0.00796382
IEQ34_008250	-	-	-	-	-	-	down	-1.45745	0.00236856
IEQ34_008253	down	-2.48947	9.14643e-09	-	-	-	down	-2.69502	5.03161e-09
IEQ34_008269	-	-	-	-	-	-	up	2.07606	0.00149574
IEQ34_008272	down	-1.73394	6.97727e-08	-	-	-	down	-2.22903	1.89133e-10
IEQ34_008276	down	-1.25223	0.00319874	-	-	-	down	-1.64875	0.000339762
IEQ34_008287	up	8.51716	5.61698e-83	up	1.23218	0.0457428	up	9.75919	1.50934e-151
IEQ34_008288	up	1.95834	1.31574e-24	-	-	-	up	2.62017	6.68178e-71
IEQ34_008291	up	1.66047	1.95604e-56	-	-	-	up	1.68365	1.54429e-108
IEQ34_008295	down	-1.50207	0.0322763	-	-	-	down	-3.03809	0.00997143
IEQ34_008300	-	-	-	down	-2.29568	4.38979e-05	down	-1.66974	0.0017902
IEQ34_008306	up	3.57211	3.64321e-05	-	-	-	up	4.34456	3.43713e-09
IEQ34_008324	down	-1.57886	1.82326e-17	-	-	-	down	-2.15772	7.96092e-30
IEQ34_008327	-	-	-	-	-	-	up	1.09923	1.58272e-14
IEQ34_008345	down	-1.17011	7.78574e-13	-	-	-	down	-2.08198	3.34747e-34
IEQ34_008351	-	-	-	-	-	-	down	-1.31671	9.56459e-05
IEQ34_008355	down	-1.00335	1.01232e-06	-	-	-	down	-1.04801	4.18903e-09
IEQ34_008356	-	-	-	-	-	-	down	-1.1484	5.04641e-23
IEQ34_008364	down	-2.81306	9.73843e-19	-	-	-	down	-3.65697	3.00845e-14
IEQ34_008368	up	1.88593	2.15291e-45	-	-	-	up	2.26365	1.06066e-93
IEQ34_008377	-	-	-	down	-1.24295	0.0251617	down	-1.90747	4.08451e-07
IEQ34_008389	up	3.62402	1.69661e-71	up	1.24738	3.61228e-11	up	4.882	0
IEQ34_008392	-	-	-	-	-	-	down	-1.48176	7.59833e-23
IEQ34_008397	up	2.0719	2.82118e-28	-	-	-	up	2.42396	3.8145e-74
IEQ34_008399	up	1.80142	3.52723e-41	-	-	-	up	2.61542	1.88696e-188
IEQ34_008401	-	-	-	-	-	-	up	1.0637	1.44342e-10
IEQ34_008407	-	-	-	-	-	-	down	-1.05438	7.89131e-05
IEQ34_008411	up	1.27399	1.90848e-08	-	-	-	up	1.57858	5.29048e-14
IEQ34_008417	-	-	-	-	-	-	down	-1.25759	0.000425251
IEQ34_008420	-	-	-	-	-	-	down	-1.46216	7.20864e-18
IEQ34_008422	down	-1.40351	1.32731e-14	-	-	-	down	-1.61781	2.29805e-13
IEQ34_008424	-	-	-	-	-	-	up	1.63941	1.72313e-19
IEQ34_008428	-	-	-	down	-1.00738	1.96309e-06	down	-1.74228	4.92537e-29
IEQ34_008465	up	1.09113	2.34809e-11	-	-	-	-	-	-
IEQ34_008489	-	-	-	down	-1.43417	0.0223616	down	-1.50946	0.00390815
IEQ34_008501	up	1.08914	0.0471498	-	-	-	-	-	-
IEQ34_008509	-	-	-	-	-	-	up	1.91791	7.61317e-08
IEQ34_008553	-	-	-	-	-	-	down	-1.27225	1.13387e-10
IEQ34_008559	up	1.19442	1.25581e-07	-	-	-	up	1.03746	6.55545e-07
IEQ34_008562	up	1.76229	1.94595e-39	-	-	-	up	2.61114	9.5907e-132
IEQ34_008566	down	-1.17638	1.43996e-06	down	-1.11296	2.50088e-05	down	-2.2821	1.56454e-24
IEQ34_008570	-	-	-	down	-2.34909	0.000112045	down	-1.71863	0.00649479
IEQ34_008571	-	-	-	-	-	-	up	1.14453	0.00853876
IEQ34_008576	-	-	-	-	-	-	down	-1.54203	0.00161924
IEQ34_008580	-	-	-	-	-	-	up	1.0535	1.69906e-05
IEQ34_008582	down	-1.1636	1.63568e-05	-	-	-	down	-1.17999	1.6531e-05
IEQ34_008584	-	-	-	-	-	-	up	1.29181	0.000115462
IEQ34_008586	-	-	-	-	-	-	down	-1.40918	0.00156357
IEQ34_008587	-	-	-	-	-	-	down	-4.07936	0.000350962
IEQ34_008600	down	-1.84354	7.38707e-08	-	-	-	-	-	-
IEQ34_008604	down	-3.89546	4.13849e-20	-	-	-	down	-3.75478	3.23595e-24
IEQ34_008607	-	-	-	-	-	-	up	1.09442	2.79305e-34
IEQ34_008613	up	1.50795	5.29915e-09	up	1.43254	1.83878e-12	up	2.95212	2.83108e-58
IEQ34_008625	-	-	-	down	-1.82	0.0278517	down	-2.45389	0.000352019
IEQ34_008633	up	1.73818	0.0431595	-	-	-	up	2.32455	7.56471e-05
IEQ34_008634	down	-1.11203	4.03686e-13	-	-	-	down	-1.96032	3.97693e-40
IEQ34_008636	up	1.03193	0.0138725	-	-	-	-	-	-
IEQ34_008646	-	-	-	-	-	-	down	-2.51603	0.00605607
IEQ34_008655	down	-7.88358	2.41665e-08	-	-	-	down	-7.99196	1.57913e-08
IEQ34_008674	up	2.06806	7.14584e-25	-	-	-	up	2.67174	9.69686e-57
IEQ34_008683	-	-	-	-	-	-	down	-1.26025	0.0439517
IEQ34_008689	down	-1.15694	0.00203494	-	-	-	-	-	-
IEQ34_008690	-	-	-	down	-1.39608	0.00017937	down	-2.20834	0.000122642
IEQ34_008709	-	-	-	-	-	-	up	1.2401	2.44349e-31
IEQ34_008741	down	-1.33942	3.0324e-05	-	-	-	-	-	-
IEQ34_008756	-	-	-	-	-	-	up	1.45182	1.38702e-12
IEQ34_008767	-	-	-	-	-	-	down	-4.3636	0.000840937
IEQ34_008776	-	-	-	-	-	-	down	-1.11708	0.00078183
IEQ34_008782	up	1.68074	1.52552e-19	-	-	-	up	2.19328	1.5367e-45
IEQ34_008797	up	2.39419	2.35307e-54	-	-	-	up	2.94874	1.21828e-104
IEQ34_008798	down	-1.80265	7.40137e-05	-	-	-	down	-1.78553	0.000332855
IEQ34_008807	-	-	-	-	-	-	down	-4.75346	0.00231439
IEQ34_008813	down	-1.83617	2.72737e-27	-	-	-	down	-1.59221	1.5367e-45
IEQ34_008814	-	-	-	-	-	-	up	1.31139	8.92064e-23
IEQ34_008815	down	-1.89946	5.21799e-07	-	-	-	down	-3.41223	9.61515e-14
IEQ34_008818	-	-	-	-	-	-	down	-1.45569	2.12498e-05
IEQ34_008823	-	-	-	-	-	-	down	-1.35876	1.08301e-65
IEQ34_008826	down	-2.30388	1.58433e-05	-	-	-	down	-2.67646	4.06967e-05
IEQ34_008832	down	-1.26721	1.992e-15	-	-	-	down	-1.90694	4.85971e-42
IEQ34_008836	down	-1.43174	2.62076e-16	-	-	-	down	-1.75057	1.03034e-27
IEQ34_008855	up	1.32828	7.94947e-08	-	-	-	-	-	-
IEQ34_008882	-	-	-	-	-	-	down	-1.09028	4.71181e-16
IEQ34_008883	down	-2.14812	5.42515e-34	-	-	-	down	-2.73279	1.9361e-79
IEQ34_008886	-	-	-	-	-	-	up	1.06217	1.29896e-06
IEQ34_008894	-	-	-	-	-	-	down	-1.13282	4.69806e-33
IEQ34_008902	down	-3.69928	1.49994e-127	down	-2.27912	2.13506e-11	down	-5.97356	6.11047e-232
IEQ34_008918	-	-	-	-	-	-	up	1.14019	1.58371e-41
IEQ34_008933	up	1.12965	0.000106504	-	-	-	up	1.61889	7.85639e-10
IEQ34_008951	-	-	-	-	-	-	up	1.15021	0.016794
IEQ34_008953	-	-	-	up	1.60726	8.31107e-37	up	2.49482	6.92376e-55
IEQ34_008956	down	-1.70839	2.11396e-05	-	-	-	down	-2.75631	9.00095e-07
IEQ34_008966	-	-	-	down	-2.23448	0.000567996	down	-2.85922	1.83808e-06
IEQ34_008974	down	-1.18199	2.00214e-18	-	-	-	-	-	-
IEQ34_008982	up	2.03984	0.00432851	-	-	-	-	-	-
IEQ34_008984	-	-	-	-	-	-	down	-2.23286	2.17251e-05
IEQ34_009002	down	-1.10604	0.00695885	-	-	-	down	-1.95552	6.24532e-07
IEQ34_009011	-	-	-	-	-	-	up	1.15987	1.26645e-06
IEQ34_009013	-	-	-	down	-1.2812	0.000687597	down	-1.40762	1.8142e-05
IEQ34_009016	-	-	-	-	-	-	up	1.00765	1.0579e-24
IEQ34_009022	down	-2.32108	0.00674865	-	-	-	down	-4.88049	6.71522e-05
IEQ34_009025	-	-	-	-	-	-	down	-1.00009	3.41757e-08
IEQ34_009026	up	4.24228	8.96455e-121	-	-	-	up	5.21191	0
IEQ34_009030	down	-1.85845	1.56411e-17	-	-	-	down	-3.1104	0.000381558
IEQ34_009036	down	-1.02767	0.000243677	-	-	-	-	-	-
IEQ34_009038	-	-	-	-	-	-	down	-1.15103	7.51945e-09
IEQ34_009054	-	-	-	-	-	-	up	2.41907	0.00281825
IEQ34_009086	up	1.10078	2.0904e-07	-	-	-	up	1.5095	9.62904e-16
IEQ34_009100	-	-	-	-	-	-	up	1.20993	0.0239444
IEQ34_009103	-	-	-	-	-	-	up	1.05554	4.55229e-33
IEQ34_009117	-	-	-	-	-	-	down	-1.81705	0.0400973
IEQ34_009123	-	-	-	-	-	-	up	1.164	9.28337e-08
IEQ34_009129	-	-	-	-	-	-	down	-1.70686	0.0434793
IEQ34_009137	-	-	-	-	-	-	down	-1.12735	0.000177011
IEQ34_009138	-	-	-	-	-	-	up	1.04088	1.5946e-28
IEQ34_009181	down	-1.9285	0.00594211	-	-	-	-	-	-
IEQ34_009185	-	-	-	down	-2.19901	0.0265154	-	-	-
IEQ34_009191	-	-	-	-	-	-	down	-1.96346	0.0121675
IEQ34_009199	down	-1.65556	0.0331052	-	-	-	down	-5.03128	4.38358e-05
IEQ34_009200	down	-2.11226	2.29663e-09	-	-	-	down	-3.14118	7.9335e-11
IEQ34_009204	down	-1.33197	5.39323e-18	-	-	-	down	-1.44476	1.16869e-23
IEQ34_009206	-	-	-	-	-	-	up	1.37921	0.000154331
IEQ34_009209	up	2.44687	5.4055e-11	up	1.39482	8.0941e-06	up	3.84885	1.08914e-31
IEQ34_009222	-	-	-	-	-	-	up	6.95136	1.2873e-05
IEQ34_009228	-	-	-	down	-2.18049	0.0211924	down	-2.33779	0.00188836
IEQ34_009233	-	-	-	up	1.02047	0.044447	up	1.21372	0.0139857
IEQ34_009240	up	2.70469	1.51153e-17	-	-	-	up	3.01722	2.86905e-20
IEQ34_009249	down	-2.67453	2.88811e-08	-	-	-	down	-4.2966	1.51468e-10
IEQ34_009250	-	-	-	-	-	-	down	-4.4861	0.000388731
IEQ34_009253	up	1.29723	0.0322434	-	-	-	up	1.8389	0.000194581
IEQ34_009261	down	-1.05422	0.00105789	-	-	-	down	-1.04346	0.000666184
IEQ34_009266	down	-2.31294	8.16598e-68	-	-	-	down	-2.30361	2.24874e-122
IEQ34_009267	-	-	-	-	-	-	down	-2.80282	0.0273962
IEQ34_009275	down	-1.1075	2.62064e-10	down	-1.04226	0.0403888	down	-2.14421	2.51728e-10
IEQ34_009277	-	-	-	-	-	-	up	4.46598	0.000840106
IEQ34_009278	up	1.3039	2.08438e-24	-	-	-	up	1.55396	9.08901e-54
IEQ34_009279	up	1.15587	8.57542e-13	-	-	-	up	1.50031	2.17912e-33
IEQ34_009284	-	-	-	down	-2.01347	0.0455206	-	-	-
IEQ34_009285	up	1.69057	4.64523e-05	-	-	-	up	1.92306	1.99558e-06
IEQ34_009301	-	-	-	-	-	-	down	-3.20372	0.013289
IEQ34_009302	up	1.88218	0.000280811	-	-	-	up	2.71083	1.06113e-09
IEQ34_009304	up	2.01549	0.000164764	-	-	-	up	3.05463	1.9685e-14
IEQ34_009305	-	-	-	down	-3.20812	2.03318e-05	down	-2.94306	0.000697957
IEQ34_009309	down	-1.36233	0.00245186	-	-	-	-	-	-
IEQ34_009327	-	-	-	down	-2.34807	0.0318462	down	-2.42291	0.00794575
IEQ34_009336	down	-1.39825	1.62859e-12	-	-	-	down	-1.91708	2.77383e-23
IEQ34_009340	down	-1.0065	7.39532e-06	-	-	-	down	-1.69587	1.07816e-14
IEQ34_009341	up	2.99934	1.94369e-41	-	-	-	up	3.54117	2.09347e-92
IEQ34_009344	down	-1.02226	5.28293e-10	-	-	-	down	-1.30124	3.16333e-13
IEQ34_009346	down	-2.0552	2.80874e-29	down	-1.37376	7.3604e-07	down	-3.41936	6.19345e-72
IEQ34_009347	-	-	-	-	-	-	up	1.24822	2.33279e-05
IEQ34_009385	down	-1.14475	3.16245e-05	-	-	-	down	-1.71537	1.73092e-11
IEQ34_009389	up	1.93764	0.000821794	down	-1.84224	0.0355704	-	-	-
IEQ34_009393	down	-1.23255	1.19536e-05	-	-	-	down	-2.74168	0.0052695
IEQ34_009412	-	-	-	-	-	-	down	-1.2566	0.0165299
IEQ34_009421	-	-	-	-	-	-	down	-2.26124	0.00124829
IEQ34_009424	-	-	-	-	-	-	up	1.00521	6.11065e-05
IEQ34_009426	-	-	-	-	-	-	down	-1.21083	1.30821e-25
IEQ34_009427	up	1.12361	0.0200275	-	-	-	up	1.65983	6.56074e-07
IEQ34_009435	-	-	-	-	-	-	up	1.03896	7.13178e-06
IEQ34_009436	-	-	-	-	-	-	down	-2.00841	0.000626666
IEQ34_009448	up	2.26879	0.000151206	up	1.07129	0.0309047	up	3.35647	3.45819e-12
IEQ34_009462	-	-	-	-	-	-	up	1.40726	6.71652e-50
IEQ34_009467	up	1.91464	4.44402e-14	up	1.45049	2.92972e-16	up	3.37697	9.33564e-69
IEQ34_009472	-	-	-	-	-	-	down	-2.33413	1.35978e-06
IEQ34_009495	up	1.13028	0.0246096	-	-	-	-	-	-
IEQ34_009502	-	-	-	up	1.38716	0.000298098	up	1.14307	0.000252784
IEQ34_009504	down	-1.03086	0.000279945	down	-1.5016	0.0286683	down	-2.52755	2.10702e-07
IEQ34_009514	up	1.33892	6.90324e-08	-	-	-	up	1.88173	7.42437e-19
IEQ34_009517	-	-	-	-	-	-	down	-4.181	0.000223109
IEQ34_009525	-	-	-	-	-	-	up	1.0791	0.00207809
IEQ34_009526	down	-1.15911	8.21899e-07	down	-1.00248	0.00240523	down	-2.15605	6.55921e-16
IEQ34_009530	-	-	-	-	-	-	down	-1.91011	0.0495505
IEQ34_009534	up	2.12024	1.72316e-62	-	-	-	up	2.41512	8.6905e-180
IEQ34_009541	-	-	-	-	-	-	down	-1.79546	0.0196805
IEQ34_009546	down	-1.23917	4.45067e-05	-	-	-	down	-1.89838	1.10533e-05
IEQ34_009549	down	-1.55358	0.000254441	-	-	-	-	-	-
IEQ34_009564	-	-	-	-	-	-	down	-1.00612	0.000369394
IEQ34_009567	-	-	-	-	-	-	down	-2.6328	0.00133959
IEQ34_009568	-	-	-	-	-	-	down	-1.34774	2.40121e-09
IEQ34_009574	-	-	-	-	-	-	up	1.04069	6.39259e-07
IEQ34_009590	-	-	-	-	-	-	up	1.63913	5.93317e-11
IEQ34_009592	-	-	-	-	-	-	down	-1.22423	0.0069399
IEQ34_009594	-	-	-	-	-	-	down	-1.19106	1.27346e-21
IEQ34_009607	up	1.27948	2.67002e-25	-	-	-	up	1.25189	3.72633e-37
IEQ34_009614	up	1.18889	2.2513e-20	-	-	-	up	1.47586	3.52526e-47
IEQ34_009632	-	-	-	-	-	-	up	1.15019	3.63476e-07
IEQ34_009642	-	-	-	-	-	-	down	-1.13544	1.85026e-09
IEQ34_009646	-	-	-	-	-	-	down	-1.67534	0.00424233
IEQ34_009653	-	-	-	-	-	-	down	-1.10102	0.000320982
IEQ34_009669	down	-1.18076	0.000464426	down	-1.93041	0.00116948	down	-3.10351	2.75305e-12
IEQ34_009679	up	1.97735	0.00266721	-	-	-	up	2.3119	6.2762e-05
IEQ34_009680	up	1.52913	0.00124273	up	1.92266	1.89002e-12	up	3.456	5.79733e-30
IEQ34_009685	up	1.10418	5.86818e-12	-	-	-	-	-	-
IEQ34_009709	down	-1.17674	3.03564e-23	-	-	-	down	-1.4706	3.29287e-59
IEQ34_009717	-	-	-	-	-	-	up	1.96886	0.0195378
IEQ34_009719	up	1.48451	0.00113772	-	-	-	up	1.23952	0.00631145
IEQ34_009723	down	-5.13329	1.46627e-22	-	-	-	down	-5.92787	6.68129e-21
IEQ34_009728	-	-	-	-	-	-	down	-1.03787	0.0299125
IEQ34_009729	-	-	-	-	-	-	up	7.44882	1.27584e-06
IEQ34_009732	-	-	-	-	-	-	down	-1.50852	0.00388536
IEQ34_009734	-	-	-	-	-	-	up	1.03698	3.74039e-21
IEQ34_009737	down	-1.16235	8.59956e-14	-	-	-	down	-1.77758	1.32905e-35
IEQ34_009742	up	3.61955	0.000314614	down	-2.29368	0.0300651	-	-	-
IEQ34_009752	-	-	-	-	-	-	up	1.12676	2.2493e-13
IEQ34_009757	-	-	-	-	-	-	down	-1.00437	1.31549e-07
IEQ34_009766	-	-	-	-	-	-	down	-1.1748	1.34013e-09
IEQ34_009771	-	-	-	down	-2.41856	0.027338	-	-	-
IEQ34_009772	-	-	-	down	-1.95288	0.0287253	down	-2.59513	0.000227387
IEQ34_009775	down	-1.04317	0.042391	-	-	-	down	-1.3043	0.00246078
IEQ34_009796	-	-	-	-	-	-	down	-1.46632	5.50512e-06
IEQ34_009799	-	-	-	-	-	-	down	-1.49768	2.54097e-05
IEQ34_009820	-	-	-	-	-	-	up	1.08497	0.00444512
IEQ34_009822	-	-	-	-	-	-	down	-1.01054	0.0346558
IEQ34_009835	-	-	-	-	-	-	up	1.14598	3.16292e-15
IEQ34_009837	-	-	-	-	-	-	down	-2.05109	0.00517301
IEQ34_009851	down	-1.15132	1.27347e-12	-	-	-	down	-1.04607	8.91999e-15
IEQ34_009854	down	-1.46683	1.66181e-09	down	-1.72865	1.36196e-05	down	-3.18679	6.62453e-27
IEQ34_009859	up	1.05401	0.0414436	-	-	-	up	1.92589	8.6793e-06
IEQ34_009861	-	-	-	-	-	-	down	-1.04972	0.000463344
IEQ34_009885	down	-1.81606	0.00520737	-	-	-	down	-3.19072	0.000141499
IEQ34_009888	up	4.66596	1.48445e-170	up	1.3509	4.36283e-20	up	6.02845	0
IEQ34_009897	-	-	-	-	-	-	up	1.09769	1.44706e-07
IEQ34_009906	-	-	-	-	-	-	down	-1.07125	0.000223794
IEQ34_009910	-	-	-	-	-	-	up	1.00224	6.87773e-10
IEQ34_009930	-	-	-	-	-	-	down	-1.41038	0.0122997
IEQ34_009932	up	1.63447	0.0145744	-	-	-	-	-	-
IEQ34_009947	down	-2.36278	3.98404e-40	-	-	-	down	-4.25888	0.00191829
IEQ34_009948	-	-	-	-	-	-	up	1.14635	1.75578e-19
IEQ34_009950	up	2.29823	7.74424e-07	-	-	-	up	3.16487	6.71558e-14
IEQ34_009952	down	-1.5892	5.65395e-07	-	-	-	down	-1.70215	1.05287e-05
IEQ34_009965	-	-	-	-	-	-	down	-1.2501	4.25282e-30
IEQ34_009974	down	-1.02256	7.54868e-08	-	-	-	down	-1.12254	1.00769e-08
IEQ34_009981	-	-	-	-	-	-	down	-1.14334	0.000729903
IEQ34_009987	down	-1.34757	0.0498207	-	-	-	down	-1.03709	0.017158
IEQ34_009988	-	-	-	-	-	-	down	-2.36025	7.54643e-05
IEQ34_009992	down	-1.32494	0.0447115	down	-3.51406	0.00995282	down	-4.83947	7.99457e-08
IEQ34_009997	down	-1.10401	6.97461e-07	-	-	-	down	-1.26997	1.13174e-07
IEQ34_009999	-	-	-	-	-	-	down	-1.08174	0.0370413
IEQ34_010007	-	-	-	-	-	-	down	-2.24616	0.0222534
IEQ34_010020	-	-	-	down	-1.76077	0.0019548	down	-1.70218	0.000438886
IEQ34_010028	-	-	-	-	-	-	up	1.31614	9.26634e-24
IEQ34_010032	-	-	-	-	-	-	down	-1.03422	6.47597e-06
IEQ34_010036	up	3.55963	5.20852e-32	-	-	-	up	4.22819	3.94021e-73
IEQ34_010042	down	-2.19538	1.31186e-08	-	-	-	down	-3.3791	0.00467306
IEQ34_010046	-	-	-	down	-2.22605	1.93638e-07	down	-1.92815	9.49379e-07
IEQ34_010052	down	-1.9264	1.93346e-11	down	-2.15827	0.000252349	down	-4.08962	2.19227e-08
IEQ34_010055	up	1.18616	1.84088e-10	-	-	-	up	1.30588	5.94061e-13
IEQ34_010056	-	-	-	-	-	-	up	1.34639	3.22012e-19
IEQ34_010073	-	-	-	-	-	-	down	-1.50897	0.0036082
IEQ34_010075	-	-	-	-	-	-	up	1.31105	1.41726e-19
IEQ34_010082	-	-	-	-	-	-	down	-1.18783	0.0281606
IEQ34_010089	down	-1.4795	1.57852e-07	-	-	-	down	-1.89493	3.88516e-09
IEQ34_010092	-	-	-	-	-	-	up	1.17731	7.92103e-07
IEQ34_010094	-	-	-	down	-2.2377	0.00134395	down	-1.89539	0.00840093
IEQ34_010095	-	-	-	-	-	-	up	1.36795	2.21607e-20
IEQ34_010102	-	-	-	-	-	-	up	1.11453	0.00013217
IEQ34_003630	up	6.26751	1.44843e-295	-	-	-	up	6.95096	0
IEQ34_010111	up	1.18267	3.90468e-27	-	-	-	up	1.69621	6.99747e-85
IEQ34_010116	up	1.65249	7.37595e-13	-	-	-	up	2.35571	3.75743e-12
IEQ34_010121	-	-	-	-	-	-	up	1.15924	1.97659e-07
IEQ34_010123	up	1.95776	3.32738e-07	-	-	-	up	2.17325	4.9143e-08
IEQ34_010127	-	-	-	-	-	-	down	-1.08295	2.96236e-25
IEQ34_010129	-	-	-	-	-	-	up	1.33493	3.92194e-09
IEQ34_010131	-	-	-	-	-	-	down	-1.39075	1.5689e-06
IEQ34_010141	down	-1.3567	7.35011e-10	-	-	-	down	-1.79746	1.20086e-10
IEQ34_010143	down	-3.04703	0.000858645	-	-	-	down	-7.49257	3.18183e-07
IEQ34_010149	up	2.80358	1.28365e-12	up	1.58004	5.06334e-11	up	4.39157	2.79537e-47
IEQ34_010159	-	-	-	down	-1.41425	0.00400718	down	-2.30197	5.66192e-10
IEQ34_010162	-	-	-	down	-1.8355	5.70437e-10	down	-2.04101	2.37458e-14
IEQ34_010181	down	-1.7019	0.0262979	-	-	-	down	-1.99612	0.010126
IEQ34_010195	up	1.02409	3.79311e-05	-	-	-	-	-	-
IEQ34_010199	up	1.3644	0.00869716	-	-	-	up	1.91448	5.81467e-06
IEQ34_010201	-	-	-	-	-	-	down	-1.56287	9.63247e-16
IEQ34_010202	down	-2.34365	4.10878e-06	-	-	-	down	-2.46734	9.48784e-06
IEQ34_010204	down	-2.04055	1.05254e-08	-	-	-	down	-3.55635	0.0239736
IEQ34_010207	up	2.45207	2.27288e-32	-	-	-	up	2.61221	1.34546e-36
IEQ34_010218	-	-	-	-	-	-	up	1.18814	0.0217076
IEQ34_010244	-	-	-	-	-	-	down	-1.11442	1.04334e-08
IEQ34_010250	down	-4.2737	5.33646e-07	-	-	-	down	-5.09697	2.79436e-07
IEQ34_010254	down	-3.81796	3.13627e-13	-	-	-	down	-8.79602	1.69844e-11
IEQ34_010257	-	-	-	down	-1.34686	0.0421683	down	-2.06795	1.20239e-06
IEQ34_010264	down	-1.05765	8.09234e-13	-	-	-	-	-	-
IEQ34_010267	-	-	-	down	-1.04927	6.32133e-07	-	-	-
IEQ34_010272	-	-	-	-	-	-	up	1.09307	1.10798e-20
IEQ34_010275	down	-1.49538	0.0026399	-	-	-	-	-	-
IEQ34_010279	up	1.03108	1.02543e-13	-	-	-	up	1.22986	7.1883e-27
IEQ34_010283	down	-1.05494	0.0169573	-	-	-	down	-1.00121	0.0213175
IEQ34_010289	-	-	-	-	-	-	up	1.01499	4.86991e-22
IEQ34_010292	-	-	-	-	-	-	up	1.08492	1.2643e-08
IEQ34_010293	-	-	-	-	-	-	up	1.17868	1.66195e-17
IEQ34_010304	-	-	-	down	-1.18751	0.000128224	down	-1.57366	0.00418314
IEQ34_010309	down	-1.34189	3.22678e-09	-	-	-	down	-1.62257	2.6673e-08
IEQ34_010315	-	-	-	-	-	-	up	1.30846	4.99292e-21
IEQ34_010327	-	-	-	down	-1.10599	0.00801601	down	-1.70621	8.2281e-08
IEQ34_010331	-	-	-	-	-	-	down	-2.93325	0.0414218
IEQ34_010334	down	-1.07024	5.66873e-12	-	-	-	down	-1.32234	1.90165e-17
IEQ34_010340	up	2.33811	0.000194005	-	-	-	up	2.59958	2.19434e-05
IEQ34_010350	-	-	-	-	-	-	up	1.22803	1.45318e-53
IEQ34_010352	-	-	-	-	-	-	down	-1.69382	0.0229835
IEQ34_010354	down	-1.43093	0.000569119	-	-	-	down	-1.99262	1.509e-06
IEQ34_010355	-	-	-	-	-	-	down	-2.58809	0.0366036
IEQ34_010373	down	-1.44319	1.45117e-20	-	-	-	down	-2.17708	4.43193e-51
IEQ34_010379	-	-	-	down	-1.7184	0.00018391	down	-2.11589	3.48046e-09
IEQ34_010382	up	1.84194	0.0187693	-	-	-	-	-	-
IEQ34_010386	up	1.06912	0.00290932	-	-	-	up	1.1554	4.45767e-05
IEQ34_010401	-	-	-	-	-	-	down	-1.99324	0.0137801
IEQ34_010404	-	-	-	-	-	-	up	1.27774	2.04413e-13
IEQ34_010407	-	-	-	up	1.4472	0.0354973	up	1.58274	0.00239791
IEQ34_010409	up	1.49234	0.00187016	-	-	-	-	-	-
IEQ34_010415	-	-	-	down	-2.22717	0.00920143	down	-2.078	0.00755822
IEQ34_010421	up	1.16802	1.54224e-05	-	-	-	-	-	-
IEQ34_010427	up	1.41531	0.0115333	-	-	-	-	-	-
IEQ34_010430	-	-	-	-	-	-	up	1.17316	0.000708443
IEQ34_010444	up	1.59352	1.09052e-14	-	-	-	up	1.58416	1.05069e-42
IEQ34_010452	down	-2.08351	0.000500649	-	-	-	down	-2.1469	1.60179e-05
IEQ34_010459	up	2.50286	3.65331e-104	-	-	-	up	3.08629	2.84406e-280
IEQ34_010462	down	-1.12293	1.4114e-07	-	-	-	-	-	-
IEQ34_010463	up	1.11981	1.67985e-16	-	-	-	up	1.45977	7.79161e-43
IEQ34_010482	-	-	-	-	-	-	down	-1.62084	0.0255592
IEQ34_010485	up	4.8908	4.20448e-29	-	-	-	up	5.32613	1.8167e-22
IEQ34_010497	-	-	-	-	-	-	down	-1.71626	0.014009
IEQ34_010502	-	-	-	-	-	-	down	-1.20417	2.33623e-27
IEQ34_010504	down	-1.93188	3.42672e-22	-	-	-	down	-2.5849	3.50897e-40
IEQ34_010508	-	-	-	-	-	-	up	1.48345	0.00679025
IEQ34_010509	-	-	-	-	-	-	up	1.13031	4.52677e-13
IEQ34_010512	-	-	-	-	-	-	up	1.13738	0.000139703
IEQ34_010526	-	-	-	-	-	-	down	-2.32224	0.0208081
IEQ34_010534	up	1.12892	0.0402942	-	-	-	up	1.94778	1.61687e-06
IEQ34_010540	down	-1.12056	0.00321924	-	-	-	down	-2.08984	1.57524e-08
IEQ34_010552	up	1.41616	2.66718e-07	-	-	-	up	2.21544	1.56915e-29
IEQ34_010555	up	2.50663	8.5876e-07	-	-	-	up	3.10823	6.70846e-73
IEQ34_010564	down	-1.8502	0.000969681	-	-	-	down	-1.39895	0.0399442
IEQ34_010569	-	-	-	-	-	-	up	1.21027	1.09514e-31
IEQ34_010579	-	-	-	-	-	-	up	2.55194	0.00298068
IEQ34_010584	down	-1.25155	0.00656586	up	1.04369	0.0414957	-	-	-
IEQ34_010588	-	-	-	-	-	-	down	-2.46887	0.0138711
IEQ34_010603	-	-	-	-	-	-	up	1.32189	4.88823e-58
IEQ34_010605	-	-	-	-	-	-	down	-1.53461	0.0422634
IEQ34_010607	up	1.74021	9.81054e-28	-	-	-	up	2.27443	7.05464e-121
IEQ34_010612	up	1.82588	1.207e-51	-	-	-	up	2.04368	8.32866e-112
IEQ34_010618	-	-	-	-	-	-	down	-2.14455	0.0204871
IEQ34_010619	-	-	-	-	-	-	up	1.21362	1.77643e-31
IEQ34_010623	down	-2.06356	2.081e-11	-	-	-	down	-3.47123	0.0161059
IEQ34_010627	up	1.02612	1.66377e-07	-	-	-	up	1.68602	1.30382e-25
IEQ34_010630	up	4.72749	2.4547e-107	up	2.411	4.39654e-58	up	7.15286	0
IEQ34_010631	up	1.63989	5.99561e-10	-	-	-	up	1.56464	1.80863e-08
IEQ34_010634	down	-2.32966	5.25594e-11	-	-	-	down	-2.97438	0.00195085
IEQ34_010636	-	-	-	-	-	-	down	-1.44004	1.30785e-07
IEQ34_010637	up	1.7331	4.5544e-28	-	-	-	up	2.07092	2.56909e-44
IEQ34_010638	down	-1.066	2.2928e-08	-	-	-	down	-1.1614	2.07976e-11
IEQ34_010658	-	-	-	-	-	-	down	-1.32096	2.05374e-13
IEQ34_010661	up	1.46805	1.23369e-20	-	-	-	up	1.68671	1.31573e-24
IEQ34_010664	-	-	-	-	-	-	down	-1.3721	0.00844822
IEQ34_010666	up	3.60372	0.0012125	-	-	-	up	4.10209	8.92994e-05
IEQ34_010669	up	2.84526	1.34881e-12	-	-	-	up	2.18865	0.00018342
IEQ34_010682	down	-1.15727	8.58955e-07	-	-	-	down	-1.08351	1.39349e-05
IEQ34_010685	-	-	-	-	-	-	up	1.33657	0.0456195
IEQ34_010694	down	-1.9571	0.0315586	-	-	-	down	-2.46424	0.015757
IEQ34_010703	-	-	-	down	-1.3275	0.031064	-	-	-
IEQ34_010712	up	2.09341	8.52507e-13	up	1.43072	2.81197e-09	up	3.53673	3.04516e-50
IEQ34_010717	-	-	-	-	-	-	down	-2.78646	0.0246743
IEQ34_010719	up	1.74344	1.11095e-05	down	-1.26728	0.0123279	-	-	-
IEQ34_010728	up	9.29196	6.84231e-12	up	1.45053	0.000759036	up	10.7525	1.02622e-17
IEQ34_010742	down	-1.26929	0.00044599	-	-	-	down	-3.42547	0.0185009
IEQ34_010750	down	-1.03191	0.0354344	-	-	-	down	-2.08282	9.49614e-05
IEQ34_010751	-	-	-	-	-	-	up	1.23218	0.0233521
IEQ34_010778	down	-1.02754	0.000365312	-	-	-	-	-	-
IEQ34_010793	-	-	-	-	-	-	up	1.15439	0.000193166
IEQ34_010805	up	1.30949	0.000244597	-	-	-	up	1.90341	1.36908e-09
IEQ34_010807	up	1.1475	0.00314818	down	-2.35486	5.46049e-06	down	-1.20051	0.0413101
IEQ34_010812	-	-	-	-	-	-	down	-1.48995	0.00738463
IEQ34_010814	up	1.32192	7.93345e-12	-	-	-	up	2.22074	1.0326e-45
IEQ34_010815	down	-1.27458	8.58795e-10	-	-	-	down	-1.92522	1.42306e-14
IEQ34_010819	up	1.08242	0.0161308	-	-	-	-	-	-
IEQ34_010831	up	1.33727	8.30548e-23	-	-	-	up	1.33954	3.78721e-41
IEQ34_010833	up	1.4696	0.00233964	-	-	-	-	-	-
IEQ34_010846	down	-1.40073	0.000111895	-	-	-	down	-4.5149	0.0085865
IEQ34_010855	-	-	-	-	-	-	up	1.10697	2.99953e-16
IEQ34_010857	up	2.00964	1.17462e-18	-	-	-	up	2.21904	3.00559e-22
IEQ34_010859	down	-1.34566	5.18938e-09	-	-	-	down	-2.05818	5.13408e-17
IEQ34_010861	down	-1.23791	1.43468e-09	down	-1.16621	0.000481817	down	-2.39401	1.2771e-27
IEQ34_010863	-	-	-	-	-	-	down	-2.6003	0.000487518
IEQ34_010865	up	1.26899	0.00894119	-	-	-	-	-	-
IEQ34_010870	-	-	-	down	-1.30043	1.0706e-07	down	-1.71205	5.02752e-06
IEQ34_010878	-	-	-	-	-	-	down	-1.5391	8.08499e-05
IEQ34_010881	-	-	-	down	-1.88679	4.81825e-08	down	-2.02535	2.99049e-11
IEQ34_010889	down	-1.17395	1.52797e-05	-	-	-	down	-1.16857	1.70523e-06
IEQ34_010890	-	-	-	down	-1.93524	6.01218e-05	down	-1.76944	8.42677e-05
IEQ34_010895	up	1.03611	3.60895e-05	-	-	-	up	1.51063	3.92959e-13
IEQ34_010898	down	-1.76211	0.00213295	-	-	-	-	-	-
IEQ34_010915	-	-	-	-	-	-	up	3.40744	0.00293107
IEQ34_010922	up	2.95928	6.57806e-10	-	-	-	up	2.32839	5.22244e-05
IEQ34_010924	up	2.17416	0.0138885	-	-	-	-	-	-
IEQ34_010927	-	-	-	-	-	-	down	-1.18167	0.0408167
IEQ34_010931	-	-	-	-	-	-	up	1.02575	3.84346e-09
IEQ34_010937	up	1.12345	0.000537389	-	-	-	up	1.55638	2.26205e-07
IEQ34_010940	up	1.3769	7.4762e-21	-	-	-	up	1.57207	5.77629e-48
IEQ34_010971	down	-1.75197	0.000822644	-	-	-	down	-3.52726	9.23569e-07
IEQ34_010983	up	1.16409	0.0179895	-	-	-	-	-	-
IEQ34_010995	up	1.22438	4.98604e-09	-	-	-	up	1.68625	2.41194e-25
IEQ34_011012	-	-	-	-	-	-	up	1.0824	1.9159e-35
IEQ34_011026	-	-	-	down	-1.39675	0.00149608	-	-	-
IEQ34_011039	-	-	-	-	-	-	down	-1.26921	2.39023e-07
IEQ34_011053	-	-	-	-	-	-	down	-1.87792	3.55953e-06
IEQ34_011055	-	-	-	-	-	-	down	-1.01838	0.000414829
IEQ34_011068	up	1.05932	0.0316288	-	-	-	up	1.02181	0.0432494
IEQ34_011074	-	-	-	-	-	-	down	-1.3035	5.77126e-20
IEQ34_011078	-	-	-	-	-	-	down	-1.18019	9.35804e-05
IEQ34_011093	down	-1.25131	1.98687e-09	-	-	-	down	-1.59071	1.28976e-12
IEQ34_011102	-	-	-	-	-	-	up	1.22006	4.11756e-11
IEQ34_011118	up	1.1506	8.57329e-05	-	-	-	up	2.00513	2.83458e-16
IEQ34_011119	-	-	-	-	-	-	up	1.37383	2.12053e-13
IEQ34_011124	down	-1.42134	0.0490703	-	-	-	-	-	-
IEQ34_011128	up	1.3163	5.34746e-07	-	-	-	up	1.76184	1.09088e-12
IEQ34_011149	up	1.25793	2.00214e-18	-	-	-	up	1.69855	9.42732e-55
IEQ34_011156	up	2.37636	1.15823e-22	up	1.07683	0.017132	up	3.46702	1.5061e-125
IEQ34_011163	-	-	-	-	-	-	down	-1.21795	5.15177e-13
IEQ34_011170	-	-	-	-	-	-	down	-1.62542	0.0191998
IEQ34_011177	up	2.28293	0.0177555	-	-	-	up	2.90462	0.00111051
IEQ34_011190	up	5.09467	0	-	-	-	up	5.88538	0
IEQ34_011195	-	-	-	down	-1.88617	0.00628361	down	-2.2841	5.60795e-05
IEQ34_011198	up	1.69867	2.6639e-10	-	-	-	-	-	-
IEQ34_011201	up	4.69829	1.84243e-157	-	-	-	up	5.36969	0
IEQ34_011208	-	-	-	-	-	-	down	-1.23944	7.31672e-07
IEQ34_011215	-	-	-	down	-2.04002	0.00230155	down	-2.72604	1.51884e-07
IEQ34_011225	-	-	-	-	-	-	down	-1.2536	0.000833222
IEQ34_011226	up	1.11984	0.00222667	-	-	-	up	1.32757	2.67314e-05
IEQ34_011228	up	6.06508	2.74473e-175	up	1.39513	0.00244293	up	7.47367	1.59115e-131
IEQ34_011229	-	-	-	-	-	-	down	-1.1423	8.19248e-07
IEQ34_011231	-	-	-	-	-	-	down	-1.48397	2.82804e-27
IEQ34_011238	down	-1.11939	0.0300885	-	-	-	-	-	-
IEQ34_011249	-	-	-	down	-2.2662	9.8422e-07	down	-2.63493	0.000472412
IEQ34_011255	-	-	-	-	-	-	up	1.81393	0.00877183
IEQ34_011257	down	-1.9454	6.89595e-09	-	-	-	down	-3.26912	3.76329e-14
IEQ34_011264	-	-	-	-	-	-	down	-1.12459	6.12765e-10
IEQ34_011265	-	-	-	-	-	-	down	-1.24241	2.75334e-05
IEQ34_011274	up	1.44076	1.8654e-06	-	-	-	up	1.56611	1.58197e-08
IEQ34_011282	-	-	-	-	-	-	up	1.56034	0.00496154
IEQ34_011284	-	-	-	-	-	-	down	-1.66821	5.47899e-07
IEQ34_011288	up	6.52118	0	up	1.30511	1.65479e-27	up	7.83567	0
IEQ34_011290	-	-	-	-	-	-	down	-1.1404	9.81804e-27
IEQ34_011294	down	-1.82802	1.38748e-05	-	-	-	down	-2.27974	4.93119e-09
IEQ34_011307	up	1.53446	5.31559e-11	down	-2.65293	1.07904e-23	down	-1.10859	0.00085917
IEQ34_011320	up	1.39647	5.57672e-10	-	-	-	up	2.05705	1.86394e-58
IEQ34_011334	-	-	-	-	-	-	up	1.33644	0.0312403
IEQ34_011363	up	5.11143	2.59954e-07	up	3.29232	1.03107e-67	up	8.42256	2.99572e-21
IEQ34_011370	up	1.11027	4.28498e-12	-	-	-	up	1.76847	1.76819e-39
IEQ34_011385	up	2.00262	1.6932e-39	up	1.00459	1.15218e-07	up	3.01966	5.79374e-114
IEQ34_011391	-	-	-	-	-	-	up	1.16189	1.92004e-07
IEQ34_011392	-	-	-	-	-	-	up	1.06215	0.00454791
IEQ34_011398	-	-	-	-	-	-	down	-1.05811	0.0389609
IEQ34_011415	up	1.03413	8.16228e-08	-	-	-	up	1.79859	1.47892e-24
IEQ34_011417	down	-1.08441	5.68131e-11	-	-	-	down	-1.47067	1.01686e-20
IEQ34_011421	-	-	-	-	-	-	down	-1.87891	0.0411049
IEQ34_011433	up	1.70753	5.97526e-05	-	-	-	up	2.36657	1.56175e-27
IEQ34_011440	down	-1.43539	0.00161205	-	-	-	down	-1.662	0.000205013
IEQ34_011444	down	-1.18908	1.70472e-05	-	-	-	down	-1.15609	2.73349e-05
IEQ34_011445	up	1.74734	1.47792e-21	-	-	-	up	2.5183	5.551e-54
IEQ34_011446	up	1.73945	8.46754e-16	-	-	-	up	2.21841	2.40768e-36
IEQ34_011455	up	2.18034	2.04916e-13	-	-	-	up	1.79635	1.62428e-07
IEQ34_011463	up	7.27182	1.13854e-14	up	2.3449	3.42628e-36	up	9.62462	4.33772e-28
IEQ34_011478	up	6.64346	7.05285e-05	-	-	-	-	-	-
IEQ34_011502	down	-1.66963	5.95289e-11	-	-	-	down	-2.45985	1.46332e-12
IEQ34_011503	up	1.73093	4.03373e-07	-	-	-	up	2.15122	2.58989e-12
IEQ34_011504	down	-1.03308	0.00466168	-	-	-	down	-1.36858	0.00233373
IEQ34_011507	down	-3.68532	9.13885e-07	-	-	-	down	-4.9882	7.84609e-07
IEQ34_011512	up	1.35353	1.7692e-11	-	-	-	up	1.58482	4.02958e-51
IEQ34_011514	-	-	-	-	-	-	down	-1.88459	0.000250368
IEQ34_011515	up	1.00924	0.042497	-	-	-	-	-	-
IEQ34_011522	-	-	-	-	-	-	down	-1.08403	0.00209911
IEQ34_011526	up	2.74781	1.44042e-05	-	-	-	up	3.31203	5.54318e-11
IEQ34_011533	down	-1.76516	3.78363e-17	-	-	-	down	-1.98199	1.12439e-17
IEQ34_011538	down	-1.90369	0.000669678	-	-	-	down	-2.03328	0.000384359
IEQ34_011540	-	-	-	-	-	-	down	-1.16932	0.00043662
IEQ34_011544	down	-1.1426	8.07932e-15	-	-	-	down	-1.21164	2.50205e-30
IEQ34_011548	-	-	-	-	-	-	down	-1.35571	0.00104925
IEQ34_011560	-	-	-	-	-	-	up	1.04466	0.0109893
IEQ34_011561	-	-	-	down	-1.73175	0.00012176	down	-1.14557	0.010453
IEQ34_011567	-	-	-	-	-	-	down	-1.01719	8.22874e-07
IEQ34_011569	-	-	-	down	-1.56069	9.81076e-05	down	-2.29474	2.03287e-12
IEQ34_011570	-	-	-	-	-	-	up	1.0625	0.000376863
IEQ34_011574	-	-	-	-	-	-	down	-1.14796	9.01997e-06
IEQ34_011575	up	1.37262	5.72811e-11	-	-	-	up	1.7766	2.89703e-15
IEQ34_011576	-	-	-	-	-	-	down	-1.02878	0.0309431
IEQ34_011579	-	-	-	-	-	-	up	1.38538	0.0446542
IEQ34_011583	-	-	-	-	-	-	up	1.46521	3.5099e-05
IEQ34_011584	-	-	-	-	-	-	down	-1.31936	0.0155335
IEQ34_011588	down	-1.37189	4.88316e-20	-	-	-	down	-1.78307	5.97225e-55
IEQ34_011602	up	1.44109	2.97829e-07	-	-	-	up	1.55479	1.58306e-08
IEQ34_011624	down	-2.3161	0.00178049	-	-	-	down	-1.63871	0.0197671
IEQ34_011628	up	1.27094	2.60109e-10	-	-	-	up	1.63523	2.23755e-18
IEQ34_011631	down	-1.68915	0.0120633	-	-	-	down	-7.62077	1.26252e-07
IEQ34_011632	up	2.3389	2.71979e-16	-	-	-	up	3.27978	6.10221e-33
IEQ34_011635	-	-	-	down	-1.89912	0.033506	-	-	-
IEQ34_011641	-	-	-	-	-	-	down	-2.92483	0.00723197
IEQ34_011649	-	-	-	down	-1.30123	6.9362e-06	down	-1.56384	0.00194876
IEQ34_011657	-	-	-	-	-	-	down	-1.52046	0.00865863
IEQ34_011661	-	-	-	-	-	-	up	1.09634	4.1546e-07
IEQ34_011665	-	-	-	down	-1.24681	0.00623871	down	-1.53752	1.58745e-05
IEQ34_011682	-	-	-	down	-1.25638	0.000186295	down	-1.07142	0.000557326
IEQ34_011685	up	2.7468	0.00819229	-	-	-	up	3.96678	4.04398e-07
IEQ34_011690	down	-1.43966	0.00178794	-	-	-	down	-2.06701	5.75666e-05
IEQ34_011691	-	-	-	-	-	-	up	1.51823	3.58892e-70
IEQ34_011693	down	-1.67847	2.48042e-11	-	-	-	down	-3.18876	0.000550596
IEQ34_011701	down	-1.52917	2.04292e-06	-	-	-	down	-2.04061	6.83528e-09
IEQ34_011707	down	-3.69914	3.83309e-36	-	-	-	down	-3.5982	1.09871e-28
IEQ34_011712	-	-	-	-	-	-	up	1.16638	2.80564e-34
IEQ34_011717	down	-1.14154	2.21182e-10	-	-	-	down	-1.20109	3.18855e-23
IEQ34_011719	down	-1.80529	0.0118788	-	-	-	down	-3.03058	0.00015223
IEQ34_011723	-	-	-	-	-	-	down	-3.12563	1.16687e-05
IEQ34_011724	-	-	-	down	-2.84028	0.0078543	down	-2.71173	0.00451647
IEQ34_011726	up	1.00142	1.17659e-05	-	-	-	up	1.76996	2.47412e-16
IEQ34_011727	-	-	-	-	-	-	up	1.01281	0.000678992
IEQ34_011743	up	3.01165	2.13405e-18	-	-	-	up	2.92398	9.65645e-15
IEQ34_011751	down	-1.31964	0.00615054	-	-	-	down	-2.59909	0.000204796
IEQ34_011765	-	-	-	-	-	-	up	1.47014	5.97391e-12
IEQ34_011768	-	-	-	up	2.82714	4.16383e-12	up	3.9799	3.16502e-20
IEQ34_011784	up	1.05683	5.84911e-12	-	-	-	up	1.72243	2.93716e-47
IEQ34_011785	-	-	-	-	-	-	down	-1.23405	9.66792e-10
IEQ34_011790	up	1.12918	9.31398e-11	-	-	-	-	-	-
IEQ34_011793	-	-	-	-	-	-	up	1.17662	0.0111247
IEQ34_011796	up	2.88346	1.22402e-94	up	1.30189	1.45638e-34	up	4.19678	0
IEQ34_011797	down	-3.52573	2.46853e-200	-	-	-	down	-3.89767	1.25917e-290
IEQ34_011806	-	-	-	-	-	-	down	-1.78961	0.000173342
IEQ34_011812	down	-1.29631	2.46751e-07	-	-	-	down	-3.24	0.0137281
IEQ34_011817	-	-	-	-	-	-	up	3.67051	2.72574e-05
IEQ34_011822	up	2.30126	4.62221e-13	up	1.34993	6.46776e-07	up	3.662	1.14304e-53
IEQ34_011824	up	1.29583	1.28895e-08	-	-	-	up	1.84437	2.1541e-22
IEQ34_011834	-	-	-	-	-	-	up	1.03133	1.0843e-11
IEQ34_011848	down	-1.55936	7.34774e-10	-	-	-	down	-1.72214	3.53095e-14
IEQ34_011855	down	-1.28466	8.60562e-07	-	-	-	down	-2.14434	1.95158e-16
IEQ34_011859	down	-1.05596	0.0300746	-	-	-	-	-	-
IEQ34_011861	up	2.1074	3.1424e-45	-	-	-	up	2.93228	1.57911e-263
IEQ34_011881	-	-	-	-	-	-	up	1.53992	8.76871e-30
IEQ34_011889	down	-1.13201	0.00101746	-	-	-	-	-	-
IEQ34_011893	-	-	-	-	-	-	down	-1.29391	6.82547e-10
IEQ34_011914	down	-1.34471	0.0349592	-	-	-	down	-1.37664	0.0338536
IEQ34_011917	up	1.58047	7.63743e-05	-	-	-	up	2.26732	1.13675e-09
IEQ34_011919	-	-	-	-	-	-	down	-1.3654	4.49547e-11
IEQ34_011932	-	-	-	-	-	-	down	-1.34561	0.00658066
IEQ34_011933	up	1.49395	3.89483e-17	-	-	-	up	2.15764	1.15721e-103
IEQ34_011950	up	1.0932	0.00016477	-	-	-	up	1.85677	1.2333e-18
IEQ34_011953	-	-	-	-	-	-	down	-3.86307	0.00802369
IEQ34_011967	down	-2.95124	8.43736e-21	-	-	-	down	-2.75093	1.02839e-18
IEQ34_011968	up	1.21566	0.015746	up	1.0451	0.0135381	up	2.27081	2.94631e-09
IEQ34_011970	down	-2.28555	1.00771e-07	-	-	-	down	-2.51292	3.43075e-07
IEQ34_011973	-	-	-	-	-	-	down	-1.06243	1.8139e-13
IEQ34_011977	-	-	-	-	-	-	up	1.0472	3.02769e-22
IEQ34_011980	-	-	-	-	-	-	up	1.48813	5.2775e-14
IEQ34_011984	-	-	-	-	-	-	down	-1.09517	0.0401482
IEQ34_011987	up	3.03079	7.05237e-12	-	-	-	up	2.86176	4.85744e-10
IEQ34_011988	-	-	-	-	-	-	up	1.16446	5.83432e-13
IEQ34_011993	-	-	-	-	-	-	down	-1.09909	0.00639137
IEQ34_011995	-	-	-	-	-	-	up	1.79261	0.0197137
IEQ34_012010	up	1.12654	1.25397e-05	-	-	-	up	1.38284	4.37832e-09
IEQ34_012012	up	1.03717	2.8442e-08	-	-	-	up	1.7526	2.31107e-34
IEQ34_012023	down	-1.4851	4.58177e-05	-	-	-	down	-1.39827	0.000291898
IEQ34_012033	up	1.31054	2.63995e-05	up	1.47318	3.65465e-12	up	2.79304	4.74695e-33
IEQ34_012040	up	3.60843	1.81007e-49	up	2.17456	7.49479e-37	up	5.79656	2.1982e-215
IEQ34_012045	-	-	-	-	-	-	down	-1.40388	2.64901e-05
IEQ34_012058	down	-1.55863	1.98483e-18	-	-	-	down	-1.94346	1.50678e-27
IEQ34_012062	-	-	-	-	-	-	up	3.7504	4.87158e-05
IEQ34_012068	-	-	-	down	-3.47952	4.11156e-06	down	-3.35507	1.3521e-05
IEQ34_012078	up	1.46329	1.13615e-19	-	-	-	up	2.21445	3.60268e-80
IEQ34_012082	up	4.51764	1.20725e-106	up	1.39856	6.96881e-22	up	5.92755	1.72945e-207
IEQ34_012094	-	-	-	-	-	-	up	1.3315	1.21703e-07
IEQ34_012095	-	-	-	-	-	-	up	1.28938	1.12846e-06
IEQ34_012098	down	-1.64496	0.0146498	-	-	-	down	-2.68498	0.000166988
IEQ34_012099	-	-	-	up	1.17168	0.0217997	-	-	-
IEQ34_012101	up	1.02502	0.0276488	-	-	-	up	1.63941	3.40604e-05
IEQ34_012105	up	1.63571	7.7511e-30	-	-	-	up	2.39138	8.73181e-76
IEQ34_012118	down	-2.00323	0.000243026	-	-	-	down	-3.44163	1.35264e-05
IEQ34_012123	-	-	-	-	-	-	down	-1.40759	9.95022e-07
IEQ34_012125	up	1.26452	5.27045e-11	-	-	-	up	1.92952	9.6998e-23
IEQ34_012126	-	-	-	down	-1.13028	5.06776e-05	down	-1.01222	0.000307791
IEQ34_012127	up	1.17997	2.38596e-18	-	-	-	up	1.81722	6.95791e-65
IEQ34_012138	up	1.28512	0.0198396	-	-	-	-	-	-
IEQ34_012140	down	-1.32046	1.72072e-13	-	-	-	down	-1.47644	7.00222e-28
IEQ34_012152	down	-2.08384	1.17995e-09	-	-	-	down	-3.1144	8.52679e-22
IEQ34_012167	down	-1.26067	0.0409744	-	-	-	down	-1.96708	0.00038039
IEQ34_012174	down	-1.71682	2.12162e-19	-	-	-	down	-2.25236	4.03553e-36
IEQ34_012176	down	-1.52228	0.000164764	-	-	-	down	-1.10293	0.00534784
IEQ34_012180	down	-1.39033	9.32543e-14	-	-	-	down	-1.68053	7.62985e-16
IEQ34_012201	down	-2.00837	0.0109802	-	-	-	down	-6.41247	2.4518e-05
IEQ34_012206	-	-	-	-	-	-	down	-2.04027	2.12817e-05
IEQ34_012207	up	1.10251	8.60562e-07	-	-	-	up	2.01673	2.51589e-26
IEQ34_012209	up	1.43544	0.0045893	up	1.26218	0.00397079	up	2.70565	7.78974e-18
IEQ34_012212	-	-	-	-	-	-	up	1.20878	2.00137e-11
IEQ34_012215	down	-1.30537	1.00949e-11	-	-	-	down	-1.48387	1.92488e-14
IEQ34_012217	-	-	-	-	-	-	down	-2.72866	0.0012262
IEQ34_012251	down	-2.2573	1.57994e-07	-	-	-	down	-2.17814	2.01309e-08
IEQ34_012256	up	2.14075	7.48361e-41	up	1.41107	8.63894e-20	up	3.56366	2.83806e-158
IEQ34_012263	down	-1.44389	2.3978e-14	-	-	-	down	-1.832	8.52963e-22
IEQ34_012266	-	-	-	down	-1.30845	0.0486641	down	-1.48305	0.00330112
IEQ34_012273	down	-1.69468	0.0143342	-	-	-	down	-2.44717	0.00176782
IEQ34_012285	down	-1.06058	2.39143e-10	-	-	-	-	-	-
IEQ34_012287	-	-	-	-	-	-	down	-1.11421	0.000800657
IEQ34_012289	down	-1.31363	0.00137588	down	-2.40214	0.000266386	down	-3.71115	2.66168e-12
IEQ34_012299	-	-	-	-	-	-	down	-1.07235	1.04824e-05
IEQ34_012317	up	2.15589	2.80715e-05	-	-	-	up	2.9793	3.83169e-09
IEQ34_012321	up	1.4713	1.72105e-12	down	-1.89201	0.0241658	-	-	-
IEQ34_012326	down	-1.26338	2.17614e-11	-	-	-	down	-2.09207	7.7181e-26
IEQ34_012331	-	-	-	-	-	-	down	-1.13894	1.48232e-10
IEQ34_012334	-	-	-	-	-	-	up	1.43448	6.36393e-31
IEQ34_012343	-	-	-	up	1.38936	1.19488e-08	up	2.10901	1.04506e-08
IEQ34_012352	down	-3.40972	0.000508353	-	-	-	down	-6.22869	3.62546e-05
IEQ34_012354	-	-	-	-	-	-	up	1.0557	2.87167e-09
IEQ34_012378	-	-	-	-	-	-	down	-1.23083	2.08755e-11
IEQ34_012379	down	-1.0949	0.00950791	-	-	-	down	-1.69501	0.00197053
IEQ34_012381	up	1.34915	1.28753e-05	-	-	-	-	-	-
IEQ34_012390	-	-	-	down	-1.10942	0.0284667	-	-	-
IEQ34_012410	up	1.105	4.35515e-11	-	-	-	up	1.70799	2.3828e-32
IEQ34_012420	-	-	-	-	-	-	up	1.75271	0.00651356
IEQ34_012432	-	-	-	-	-	-	up	1.23711	2.32601e-12
IEQ34_012436	down	-1.94737	0.0168645	-	-	-	-	-	-
IEQ34_012437	down	-1.39048	2.7807e-12	-	-	-	down	-2.23386	3.80783e-30
IEQ34_012443	down	-1.01532	2.53984e-05	-	-	-	down	-1.56648	1.52862e-13
IEQ34_012453	down	-3.19866	6.63384e-57	-	-	-	down	-2.8611	1.18629e-65
IEQ34_012458	down	-1.23683	0.000369036	-	-	-	down	-2.0448	2.35163e-08
IEQ34_012475	-	-	-	-	-	-	up	1.31145	3.99112e-19
IEQ34_012476	-	-	-	-	-	-	down	-1.18564	9.39806e-05
IEQ34_012480	-	-	-	-	-	-	down	-2.27697	0.000424705
IEQ34_012485	up	1.95375	6.31566e-12	up	1.39541	1.89693e-07	up	3.36131	2.67363e-34
IEQ34_012487	down	-1.20597	0.0493094	-	-	-	-	-	-
IEQ34_012489	-	-	-	-	-	-	up	1.15486	3.78747e-22
IEQ34_012498	up	1.5721	9.28375e-06	-	-	-	up	1.07315	0.0234597
IEQ34_012499	-	-	-	-	-	-	up	1.11721	4.73911e-32
IEQ34_012502	-	-	-	-	-	-	up	1.00904	6.19751e-06
IEQ34_012514	-	-	-	-	-	-	down	-1.05549	1.44157e-16
IEQ34_012539	-	-	-	-	-	-	down	-1.04062	3.10797e-05
IEQ34_012554	down	-3.5963	9.23244e-06	-	-	-	down	-4.7703	1.25516e-05
IEQ34_012557	down	-1.21365	6.85286e-05	-	-	-	down	-2.53108	0.00547084
IEQ34_012583	-	-	-	-	-	-	down	-1.03356	5.66599e-09
IEQ34_012584	-	-	-	-	-	-	down	-1.36723	2.13179e-73
IEQ34_012585	-	-	-	-	-	-	up	6.17091	7.8019e-05
IEQ34_012590	-	-	-	-	-	-	down	-2.49284	0.0486715
IEQ34_012592	-	-	-	-	-	-	down	-2.22564	0.00305466
IEQ34_012593	-	-	-	-	-	-	down	-1.01739	4.7096e-14
IEQ34_012594	up	1.01559	0.000472891	-	-	-	up	1.30972	3.42358e-08
IEQ34_012598	down	-1.12423	2.30938e-10	-	-	-	down	-1.55569	4.5014e-18
IEQ34_012610	down	-1.45622	6.2498e-16	-	-	-	down	-1.69949	6.39632e-36
IEQ34_012611	-	-	-	down	-1.45236	0.0408218	-	-	-
IEQ34_012613	-	-	-	-	-	-	up	1.41969	8.63432e-57
IEQ34_012615	up	1.77477	2.49001e-19	-	-	-	up	2.48604	3.37282e-46
IEQ34_012631	down	-1.48877	3.7834e-07	-	-	-	down	-2.68288	6.30968e-16
IEQ34_012633	-	-	-	down	-1.56935	0.000486576	down	-1.88523	6.18609e-09
IEQ34_012647	-	-	-	up	1.65193	1.93638e-07	up	2.37599	1.52103e-13
IEQ34_012653	down	-1.47425	0.0371579	-	-	-	down	-1.89508	0.0102455
IEQ34_012654	down	-1.96917	0.0160857	-	-	-	down	-3.98689	0.000172883
IEQ34_012666	up	1.16945	0.0335888	-	-	-	-	-	-
IEQ34_012670	-	-	-	-	-	-	down	-1.03102	0.0186063
IEQ34_012673	up	1.71731	6.33733e-18	-	-	-	up	2.05811	2.00114e-32
IEQ34_012683	up	1.28669	6.46396e-14	-	-	-	up	1.58206	4.72831e-41
IEQ34_012690	up	1.21158	7.5435e-06	-	-	-	up	1.75467	2.71553e-34
IEQ34_012693	up	1.71263	8.50378e-23	-	-	-	up	2.3443	1.93332e-42
IEQ34_012716	-	-	-	down	-2.19829	0.0123097	down	-2.38874	0.000703756
IEQ34_012726	down	-1.09491	2.97865e-17	-	-	-	down	-1.25829	1.39425e-37
IEQ34_012738	down	-1.1014	2.18284e-09	-	-	-	down	-1.43662	3.80278e-16
IEQ34_012744	down	-1.06706	1.90143e-08	-	-	-	down	-1.60626	6.24005e-21
IEQ34_012755	-	-	-	down	-1.25364	0.000286966	down	-1.2964	1.95627e-05
IEQ34_012757	-	-	-	-	-	-	down	-1.45925	9.49869e-13
IEQ34_012758	-	-	-	-	-	-	up	1.22408	2.08043e-08
IEQ34_012764	-	-	-	-	-	-	up	1.00143	2.48635e-13
IEQ34_012767	up	1.06954	1.64926e-13	-	-	-	up	1.84764	8.37736e-63
IEQ34_012768	up	1.09018	8.09722e-08	-	-	-	up	1.45354	3.41968e-14
IEQ34_012769	-	-	-	-	-	-	up	1.30575	7.03913e-26
IEQ34_012772	-	-	-	-	-	-	up	1.13854	4.4261e-10
IEQ34_012786	-	-	-	-	-	-	up	1.22725	6.03046e-26
IEQ34_012800	down	-1.82713	1.4344e-06	-	-	-	down	-2.76547	5.64662e-10
IEQ34_012812	down	-1.95703	2.39827e-05	-	-	-	down	-2.13083	2.67148e-08
IEQ34_012820	-	-	-	-	-	-	down	-1.39341	4.13671e-05
IEQ34_012822	-	-	-	-	-	-	down	-1.03261	4.28041e-09
IEQ34_012831	down	-4.33506	1.69177e-16	-	-	-	down	-6.8619	1.07309e-12
IEQ34_012843	-	-	-	-	-	-	up	2.168	0.00279812
IEQ34_012848	-	-	-	-	-	-	up	1.07964	1.08403e-13
IEQ34_012849	down	-1.16213	7.08625e-09	-	-	-	down	-1.49326	2.23876e-19
IEQ34_012877	-	-	-	-	-	-	down	-1.28465	5.76285e-16
IEQ34_012881	-	-	-	-	-	-	down	-1.25363	4.43624e-17
IEQ34_012893	up	1.64265	4.88754e-07	-	-	-	up	2.28783	1.81456e-11
IEQ34_012896	down	-3.88969	0.00102777	-	-	-	down	-2.24844	0.0276975
IEQ34_012897	down	-1.32132	2.33033e-06	-	-	-	down	-1.17889	0.000102911
IEQ34_012898	down	-1.47582	3.0574e-05	-	-	-	down	-1.53628	2.21182e-05
IEQ34_012899	down	-1.40936	0.00499808	-	-	-	down	-1.64695	0.00136617
IEQ34_012900	down	-1.97501	5.04327e-05	-	-	-	down	-2.7148	3.311e-10
IEQ34_012916	-	-	-	-	-	-	up	1.34365	1.79968e-16
IEQ34_012918	down	-1.34083	1.1583e-13	-	-	-	down	-1.83797	2.52735e-26
IEQ34_012926	-	-	-	-	-	-	down	-1.06512	3.57464e-07
IEQ34_012927	down	-1.34651	5.6211e-07	-	-	-	down	-1.58016	2.32072e-08
IEQ34_012942	-	-	-	-	-	-	up	1.01282	1.37046e-18
IEQ34_012944	-	-	-	-	-	-	down	-1.67623	5.92421e-06
IEQ34_012946	-	-	-	down	-1.50202	0.000174172	down	-2.40124	1.06023e-11
IEQ34_012949	-	-	-	-	-	-	down	-1.41239	1.86102e-12
IEQ34_012957	down	-1.31482	0.000732123	-	-	-	down	-1.80365	8.8327e-06
IEQ34_012971	down	-2.58019	0.000223994	-	-	-	-	-	-
IEQ34_012972	-	-	-	down	-1.82543	5.53367e-06	down	-1.84686	1.47038e-06
IEQ34_012980	-	-	-	-	-	-	down	-1.34706	0.0261799
IEQ34_012983	down	-1.16072	2.35141e-10	-	-	-	down	-1.91784	1.82295e-39
IEQ34_012988	-	-	-	down	-2.3517	0.0129142	down	-3.28441	2.9799e-05
IEQ34_012995	-	-	-	-	-	-	up	1.29349	3.0246e-10
IEQ34_013015	down	-1.0071	0.00453702	down	-1.19282	0.0250255	down	-2.18836	7.77343e-17
IEQ34_013036	up	4.6467	2.63197e-192	-	-	-	up	5.40481	0
IEQ34_013037	up	1.56579	7.10038e-38	-	-	-	up	1.78249	3.26761e-58
IEQ34_013046	-	-	-	down	-1.76632	1.68264e-08	down	-1.55945	7.79124e-07
IEQ34_013049	up	4.58201	0.00987118	down	-5.33297	0.0227178	-	-	-
IEQ34_013055	-	-	-	-	-	-	down	-2.2928	0.000362958
IEQ34_013063	up	1.26355	0.0481052	-	-	-	-	-	-
IEQ34_013067	-	-	-	-	-	-	down	-1.80112	0.0163319
IEQ34_013070	up	1.67843	2.63321e-10	-	-	-	up	1.7795	6.58278e-10
IEQ34_013071	up	3.63666	4.4009e-06	-	-	-	up	4.03498	2.4624e-07
IEQ34_013077	down	-1.5327	0.000168211	-	-	-	down	-1.59671	8.4593e-05
IEQ34_013079	up	3.06375	2.34905e-12	up	1.51368	3.81718e-07	up	4.58781	1.37896e-35
IEQ34_013105	down	-2.1958	1.50492e-24	-	-	-	down	-2.803	1.70388e-26
IEQ34_013106	-	-	-	-	-	-	up	1.37506	1.79079e-29
IEQ34_013121	-	-	-	-	-	-	down	-3.10198	0.00273151
IEQ34_013153	down	-1.98694	2.10942e-09	-	-	-	down	-2.36924	1.85557e-11
IEQ34_013158	down	-1.54078	0.03478	-	-	-	down	-3.96779	7.71432e-05
IEQ34_013160	down	-1.17541	0.0349969	-	-	-	down	-1.69785	0.000644625
IEQ34_013161	-	-	-	-	-	-	down	-2.00445	0.00631188
IEQ34_013164	-	-	-	-	-	-	down	-1.04952	1.49697e-08
IEQ34_013166	down	-1.01467	1.86917e-20	-	-	-	-	-	-
IEQ34_013169	up	1.64671	2.59651e-17	-	-	-	up	2.28085	2.03656e-31
IEQ34_013177	-	-	-	-	-	-	up	1.05149	0.0297278
IEQ34_013188	-	-	-	down	-1.2882	7.64979e-05	down	-1.45447	2.96693e-07
IEQ34_013200	-	-	-	down	-1.10367	5.51352e-05	-	-	-
IEQ34_013215	-	-	-	-	-	-	down	-1.09015	1.47423e-14
IEQ34_013219	up	1.95054	5.64924e-06	-	-	-	up	2.41968	4.33747e-11
IEQ34_013222	-	-	-	-	-	-	up	1.01726	1.96727e-12
IEQ34_013224	down	-1.36454	1.55744e-10	-	-	-	down	-2.09631	9.24676e-23
IEQ34_013225	-	-	-	down	-1.15204	0.0201798	down	-1.52085	1.38527e-07
IEQ34_013228	-	-	-	-	-	-	up	1.13273	3.67824e-37
IEQ34_013237	-	-	-	-	-	-	down	-1.24067	4.72246e-30
IEQ34_013248	up	1.20197	2.11058e-16	-	-	-	up	1.52426	2.92099e-43
IEQ34_013255	down	-1.11874	0.000721169	-	-	-	down	-1.12961	0.000433442
IEQ34_013261	down	-1.33976	3.15899e-13	-	-	-	down	-1.80582	8.46666e-21
IEQ34_013272	up	1.08654	5.23661e-12	-	-	-	up	1.11583	2.37541e-16
IEQ34_013275	-	-	-	-	-	-	down	-1.26654	1.20425e-05
IEQ34_013284	-	-	-	-	-	-	down	-1.46232	2.46986e-08
IEQ34_013303	up	1.31687	0.0188852	-	-	-	up	1.37471	0.0326566
IEQ34_013319	up	1.64968	1.65338e-06	up	1.21648	0.0039735	up	2.87835	5.97307e-15
IEQ34_013324	-	-	-	-	-	-	down	-1.15551	1.09838e-14
IEQ34_013341	up	2.00332	0.037215	-	-	-	up	3.36406	1.07506e-06
IEQ34_013353	down	-2.69018	0.0228696	-	-	-	-	-	-
IEQ34_013365	up	1.55446	4.09966e-15	-	-	-	up	1.61067	2.22757e-27
IEQ34_013366	-	-	-	-	-	-	down	-2.64777	0.00510021
IEQ34_013377	-	-	-	-	-	-	down	-1.2899	0.000334566
IEQ34_013390	up	2.88877	5.89903e-05	-	-	-	up	3.08813	3.18189e-05
IEQ34_013399	-	-	-	-	-	-	up	1.13797	1.97724e-35
IEQ34_013400	down	-1.59129	4.48515e-37	-	-	-	down	-1.88135	1.27528e-71
IEQ34_013401	down	-1.26466	0.0189389	-	-	-	down	-2.41252	2.05016e-05
IEQ34_013402	up	1.06029	1.72835e-11	-	-	-	up	1.00379	4.11322e-13
IEQ34_013409	up	1.4326	0.0210007	-	-	-	-	-	-
IEQ34_013414	-	-	-	-	-	-	down	-3.49733	0.00465182
IEQ34_013418	up	1.50929	2.32255e-05	up	1.16912	3.04295e-05	up	2.69145	1.55208e-22
IEQ34_013421	up	1.48925	1.54545e-08	-	-	-	up	1.37711	3.01789e-07
IEQ34_013427	-	-	-	-	-	-	down	-1.39957	0.0217716
IEQ34_013430	down	-1.4401	8.6683e-16	-	-	-	down	-1.89622	4.79401e-18
IEQ34_013434	up	2.8337	2.69058e-07	-	-	-	up	3.8101	1.13048e-102
IEQ34_013458	-	-	-	-	-	-	down	-1.29419	0.042534
IEQ34_013466	down	-1.52714	2.5955e-12	-	-	-	down	-1.51751	5.83286e-11
IEQ34_013468	-	-	-	-	-	-	up	1.44607	5.68805e-12
IEQ34_013473	-	-	-	-	-	-	down	-1.38129	2.90636e-08
IEQ34_013484	up	1.2588	1.03485e-24	-	-	-	up	1.91143	7.59692e-72
IEQ34_013486	-	-	-	-	-	-	up	1.25527	6.66951e-62
IEQ34_013490	down	-1.43858	3.21549e-06	-	-	-	down	-1.55123	6.01342e-07
IEQ34_013496	up	2.28704	8.86629e-12	-	-	-	up	2.12669	2.42851e-09
IEQ34_013499	-	-	-	-	-	-	up	1.209	0.014783
IEQ34_013501	down	-1.81388	0.0310257	-	-	-	down	-1.83163	0.0270838
IEQ34_013502	up	2.2942	0.00289108	up	1.26432	0.0165371	up	3.56899	1.41322e-09
IEQ34_013510	down	-2.80612	0.000465155	-	-	-	down	-3.49955	1.42722e-06
IEQ34_013517	-	-	-	down	-1.00971	6.01934e-09	-	-	-
IEQ34_013519	-	-	-	-	-	-	down	-1.07978	0.00119098
IEQ34_013521	up	2.34833	2.88534e-41	-	-	-	up	2.80199	2.84545e-73
IEQ34_013526	down	-3.12785	2.85014e-28	-	-	-	down	-4.12539	1.95066e-22
IEQ34_013527	-	-	-	-	-	-	down	-1.03964	1.42897e-12
IEQ34_013528	-	-	-	-	-	-	up	1.02283	1.73916e-41
IEQ34_013529	up	1.38042	4.05423e-05	-	-	-	up	2.36963	6.62904e-16
IEQ34_013536	down	-3.6369	1.36012e-07	-	-	-	down	-5.11864	2.68838e-10
IEQ34_013542	-	-	-	-	-	-	down	-1.48713	2.57979e-05
IEQ34_013547	down	-2.16461	6.67372e-13	-	-	-	down	-2.06596	3.38788e-12
IEQ34_013551	-	-	-	-	-	-	down	-1.47026	5.55203e-70
IEQ34_013553	up	1.55127	0.000465992	-	-	-	up	1.39304	0.00312218
IEQ34_013556	up	1.60567	4.57305e-05	-	-	-	up	1.68773	1.81123e-06
IEQ34_013563	down	-1.21383	1.24358e-27	-	-	-	down	-1.23762	5.7388e-46
IEQ34_013564	-	-	-	-	-	-	down	-2.47848	0.00326575
IEQ34_013567	-	-	-	down	-2.33625	0.0345617	down	-3.02603	0.00116278
IEQ34_013572	down	-3.56678	1.1246e-52	-	-	-	down	-4.50317	4.25362e-103
IEQ34_013579	-	-	-	-	-	-	down	-1.77299	1.47459e-10
IEQ34_013581	up	1.23235	6.42171e-31	up	1.71423	3.02365e-61	up	2.95744	6.27162e-262
IEQ34_013603	-	-	-	-	-	-	up	1.94969	7.89991e-05
IEQ34_013613	up	1.40153	0.00140888	-	-	-	up	1.50288	0.000682711
IEQ34_013622	-	-	-	-	-	-	up	1.15891	0.00018171
IEQ34_013640	-	-	-	-	-	-	down	-1.10535	9.55715e-08
IEQ34_013641	-	-	-	down	-1.04022	6.30022e-05	down	-1.57404	4.72841e-13
IEQ34_013643	-	-	-	-	-	-	down	-1.45408	0.00275354
IEQ34_013660	up	1.92915	0.0114295	-	-	-	-	-	-
IEQ34_013676	up	1.39668	2.8223e-05	down	-2.00489	0.000436411	-	-	-
IEQ34_013682	-	-	-	-	-	-	down	-1.07734	8.4228e-05
IEQ34_013704	-	-	-	-	-	-	down	-1.10451	0.0175907
IEQ34_013705	down	-1.29629	5.65782e-09	-	-	-	down	-1.59919	1.04467e-12
IEQ34_013720	-	-	-	-	-	-	down	-2.74524	0.00960942
IEQ34_013724	down	-1.06162	4.12104e-14	-	-	-	down	-1.03986	9.30672e-15
IEQ34_013727	-	-	-	-	-	-	down	-1.17309	0.00085577
IEQ34_013730	-	-	-	-	-	-	down	-1.9379	0.0277051
IEQ34_013731	up	1.17578	1.01319e-16	-	-	-	up	2.03933	3.04624e-81
IEQ34_013742	down	-1.69391	2.33173e-21	-	-	-	down	-2.02213	1.85746e-30
IEQ34_013752	-	-	-	down	-1.66527	3.38117e-07	down	-2.28198	3.5911e-14
IEQ34_013753	-	-	-	-	-	-	down	-1.0397	0.0166947
IEQ34_013775	up	1.01769	2.80781e-12	-	-	-	up	1.33414	2.74563e-39
IEQ34_013787	down	-1.19964	0.0426682	-	-	-	down	-1.28725	0.0306261
IEQ34_013793	down	-6.878	1.18668e-05	-	-	-	down	-3.35766	0.00242704
IEQ34_013801	-	-	-	up	1.12138	0.00101042	up	1.39974	5.23144e-08
IEQ34_013804	-	-	-	-	-	-	down	-2.74128	0.0176883
IEQ34_013809	-	-	-	-	-	-	up	1.61629	0.00158929
IEQ34_013810	-	-	-	-	-	-	down	-1.26505	5.56363e-14
IEQ34_013835	-	-	-	-	-	-	down	-1.20549	3.0448e-09
IEQ34_013836	-	-	-	-	-	-	up	1.02234	3.69358e-27
IEQ34_013846	up	1.74346	2.42459e-08	-	-	-	up	2.18512	2.4882e-12
IEQ34_013848	up	1.78451	9.4519e-28	-	-	-	up	2.62656	4.47782e-103
IEQ34_013853	-	-	-	-	-	-	up	1.5468	0.00182104
IEQ34_013860	-	-	-	-	-	-	down	-1.08543	0.000447648
IEQ34_013870	-	-	-	up	1.66664	0.044447	up	1.7861	0.00351493
IEQ34_013873	down	-2.05177	0.000334557	-	-	-	down	-2.7846	2.5459e-06
IEQ34_013877	-	-	-	-	-	-	up	1.17171	2.85766e-06
IEQ34_013882	down	-1.37691	0.0163567	-	-	-	down	-1.25534	0.019997
IEQ34_013895	-	-	-	down	-1.14073	0.000371355	down	-1.48336	6.46529e-07
IEQ34_013897	-	-	-	-	-	-	up	1.40418	5.97394e-40
IEQ34_013912	up	2.68887	1.58952e-74	up	1.01968	1.68773e-11	up	3.72009	0
IEQ34_013913	up	1.99968	2.15516e-22	up	1.07725	3.32472e-11	up	3.08718	1.03595e-78
IEQ34_013930	-	-	-	-	-	-	up	2.82193	0.0020046
IEQ34_013934	down	-1.11535	4.62985e-11	-	-	-	down	-2.53321	0.00833993
IEQ34_013942	-	-	-	-	-	-	down	-1.3114	1.42426e-06
IEQ34_013959	up	2.24906	6.44755e-30	-	-	-	up	3.04328	2.73082e-53
IEQ34_013963	down	-1.98457	2.80036e-19	-	-	-	down	-2.12615	1.58687e-18
IEQ34_013972	-	-	-	down	-1.97028	0.00340952	down	-1.54012	0.0151718
IEQ34_013973	up	1.28107	0.0011333	-	-	-	up	1.41969	0.00098134
IEQ34_013977	-	-	-	-	-	-	down	-2.08741	0.000255615
IEQ34_013987	-	-	-	-	-	-	down	-1.18156	3.89832e-06
IEQ34_013994	up	1.1802	0.00104466	up	1.184	6.55879e-05	up	2.37541	6.21119e-17
IEQ34_014002	-	-	-	-	-	-	down	-1.48216	0.000703319
IEQ34_014006	-	-	-	-	-	-	up	4.61043	1.27935e-05
IEQ34_014008	down	-1.20495	0.00225183	-	-	-	-	-	-
IEQ34_014010	-	-	-	-	-	-	down	-3.21986	0.00331642
IEQ34_014014	down	-1.18391	7.85121e-10	-	-	-	down	-1.22459	3.22804e-16
IEQ34_014017	-	-	-	-	-	-	up	1.30071	1.08034e-20
IEQ34_014024	up	1.40143	9.09381e-12	-	-	-	up	1.79699	4.38865e-25
IEQ34_014025	up	1.75973	2.72454e-07	-	-	-	-	-	-
IEQ34_014034	-	-	-	-	-	-	down	-2.31019	0.00331985
IEQ34_014054	-	-	-	-	-	-	down	-2.9976	0.000890577
IEQ34_014059	-	-	-	-	-	-	down	-1.19344	2.7716e-05
IEQ34_014070	-	-	-	-	-	-	up	8.11552	1.16168e-08
IEQ34_014072	-	-	-	-	-	-	up	1.22974	4.95753e-23
IEQ34_014074	-	-	-	-	-	-	up	1.5801	7.5401e-15
IEQ34_014077	down	-2.63628	1.98001e-56	-	-	-	down	-3.45841	3.57217e-57
IEQ34_014082	down	-3.31682	1.05904e-17	-	-	-	down	-3.36535	4.29505e-21
IEQ34_014084	-	-	-	up	1.74054	0.0261107	up	3.149	0.00148462
[truncated: 2,490 more rows]
