# Supplementary material for: Molecular and metabolic insights into floral scent biosynthesis during flowering in Dendrobium chrysotoxum
Source: Front Plant Sci. 2022 Nov 28;13:1030492. doi: 10.3389/fpls.2022.1030492 (PMC9742519; doi:10.3389/fpls.2022.1030492)
Supplement: Supplementary file 10 [file Table_6.xlsx]

## Sheet: NEW
Supplementary Table 6. Genes involved in aroma-related pathways in figure 7
Gene ID	Gene name	Bd (FPKM)	Hf (FPKM)	Fb (FPKM)	Bd vs Hf			Hf vs Fb			Bd vs Fb
					Type	Log2(fold change)	Padj-value	Type	Log2(fold change)	Padj-value	Type	Log2(fold change)	Padj-value
IEQ34_003495	ACAT1	315.657	306.38	284.603	-	-	-	-	-	-	-	-	-
IEQ34_007601	HMGS1	186.053	125.753	99.9533	-	-	-	-	-	-	-	-	-
novel.2578	HMGR1	7.37333	5.14667	5.66333	-	-	-	-	-	-	-	-	-
novel.4448	HMGR2	211.697	85.6933	67.4667	down	-1.0967	7.6043e-21	-	-	-	down	-1.2884	5.70238e-57
novel.7824	HMGR3	217.563	203.547	181.087	-	-	-	-	-	-	-	-	-
IEQ34_006288	MVK1	114.233	73.6867	83.3867	-	-	-	-	-	-	-	-	-
IEQ34_001217	PMK1	9.67	15.4467	13.4433	-	-	-	-	-	-	-	-	-
IEQ34_011248	PMK2	61.3633	58.67	53.91	-	-	-	-	-	-	-	-	-
IEQ34_014902	PMK3	17.16	16.61	16.7867	-	-	-	-	-	-	-	-	-
IEQ34_017750	PMK4	4.31667	5.00333	4.68	-	-	-	-	-	-	-	-	-
IEQ34_020471	PMK5	8.28667	7.01	6.46	-	-	-	-	-	-	-	-	-
IEQ34_021602	PMK6	38.3033	41.12	36.6867	-	-	-	-	-	-	-	-	-
IEQ34_028160	PMK7	17.3433	17.15	14.1467	-	-	-	-	-	-	-	-	-
IEQ34_028374	PMK8	15.57	17.43	17.01	-	-	-	-	-	-	-	-	-
IEQ34_028957	PMK9	39.1333	30.8333	27.19	-	-	-	-	-	-	-	-	-
IEQ34_029222	PMK10	42.7033	47.49	45.5967	-	-	-	-	-	-	-	-	-
IEQ34_021464	IDI1	61.9167	66.4267	63.07	-	-	-	-	-	-	-	-	-
IEQ34_006671	IDI2	165.243	183.42	217.69	-	-	-	-	-	-	-	-	-
IEQ34_022825	DXS1	77.6	54.75	52.1033	-	-	-	-	-	-	-	-	-
IEQ34_022827	DXS2	70.0467	48.8733	48.11	-	-	-	-	-	-	-	-	-
novel.4435	DXS3	618.017	1673.33	2951.33	up	1.64463	2.36109e-46	-	-	-	up	2.61767	8.43993e-254
IEQ34_002697	DXR1	536.06	647.597	811.18	-	-	-	-	-	-	-	-	-
IEQ34_009793	MCT1	38.11	24.33	23.7433	-	-	-	-	-	-	-	-	-
IEQ34_016060	CMK1	58.57	53.39	46.3867	-	-	-	-	-	-	-	-	-
IEQ34_007752	MECPS1	138.34	132.017	139.07	-	-	-	-	-	-	-	-	-
novel.2884	HDS1	391.04	604.597	576.403	-	-	-	-	-	-	-	-	-
IEQ34_004744	HDR1	713.053	813.247	827.35	-	-	-	-	-	-	-	-	-
IEQ34_015413	GPPS1	34.3633	37.6533	34.3567	-	-	-	-	-	-	-	-	-
IEQ34_015659	GPPS1	28.03	28.1767	29.9733	-	-	-	-	-	-	-	-	-
IEQ34_011201	TPSb1	284.24	6396.38	9140.18	up	4.69829	1.84243e-157	-	-	-	up	5.36969	0
IEQ34_003220	TPSb2	36.5967	57.2633	66.93	-	-	-	-	-	-	up	1.23273	6.52332e-31
IEQ34_002991	TPSb3	12.1167	37.11	88.86	up	1.82383	1.0156e-34	up	1.40458	3.4359e-29	up	3.23873	2.93127e-177
IEQ34_003630	TPSb4	11.62	775.897	1118.57	up	6.26751	1.44843e-295	-	-	-	up	6.95096	0
IEQ34_021358	TPSb5	8.91333	2.16333	2.34333	down	-1.84173	3.32888e-10	-	-	-	down	-1.56603	1.62654e-09
IEQ34_002986	TPSb6	2.32	2.75	4.81	-	-	-	-	-	-	up	1.42239	0.000154461
IEQ34_020467	TPSb7	3.50333	0.716667	1.11667	down	-2.08598	7.1824e-07	-	-	-	down	-1.29114	0.00301392
IEQ34_021498	TPSb8	1.62	0.576667	0.666667	down	-1.29332	0.00946738	-	-	-	-	-	-
IEQ34_002839	TPSb9	1.13667	0.736667	0.493333	-	-	-	-	-	-	-	-	-
IEQ34_003390	TPSb10	0.593333	1.36	3.41333	up	1.40184	0.0359046	up	1.4664	0.00847665	up	2.88181	8.3562e-10
IEQ34_008542	TPSb11	0.91	7.08333	12.5967	up	3.15949	1.69177e-16	-	-	-	up	4.13873	3.49482e-41
IEQ34_013912	PAL1	151.613	845.66	1552.94	up	2.68887	1.58952e-74	up	1.01968	1.68773e-11	up	3.72009	0
IEQ34_006485	PAL2	5.25667	5.07333	3.87	-	-	-	-	-	-	-	-	-
IEQ34_016393	C4H1	80.53	146.96	209.31	up	1.07517	4.10901e-14	-	-	-	up	1.74172	2.43382e-51
IEQ34_006116	C4H2	6.57	2.04	2.3	down	-1.48261	2.03716e-06	-	-	-	down	-1.15151	0.00244915
IEQ34_022338	4CL1	61.1867	60.07	52.4567	-	-	-	-	-	-	-	-	-
IEQ34_020637	4CL2	308.387	1322.74	1236.57	up	2.30797	1.11417e-85	-	-	-	up	2.36502	2.88366e-176
IEQ34_020859	4CL3	9.62333	6.2	5.93333	-	-	-	-	-	-	-	-	-
IEQ34_015166	4CL4	19.2133	1.21667	0.983333	down	-3.78111	1.17382e-51	-	-	-	down	-3.91453	2.62997e-36
IEQ34_009494	4CL5	5.09667	4.15667	3.6	-	-	-	-	-	-	-	-	-
IEQ34_009614	4CL6	47.1367	93.1167	101.967	up	1.18889	2.2513e-20	-	-	-	up	1.47586	3.52526e-47
IEQ34_008115	4CL7	123.56	112.507	114.207	-	-	-	-	-	-	-	-	-
IEQ34_021799	CCR1	2.26333	6.85667	2.98667	up	1.80444	3.29791e-07	down	-1.05349	0.0373431	-	-	-
IEQ34_008918	CCR2	162.733	219.95	279.01	-	-	-	-	-	-	up	1.14019	1.58371e-41
IEQ34_014140	COMT1	261.773	272.387	302.04	-	-	-	-	-	-	-	-	-
IEQ34_014141	COMT2	103.277	15.35	10.6667	down	-2.54366	7.7949e-78	-	-	-	down	-2.9152	1.56245e-105
IEQ34_000651	COMT3	4.91333	9.65333	5.66333	up	1.18055	1.15895e-05	-	-	-	-	-	-
IEQ34_026907	CCOAOMT1	40.7733	35.1633	48.7967	-	-	-	-	-	-	-	-	-
IEQ34_012099	CCOAOMT2	19.99	12.5833	25.3567	-	-	-	up	1.17168	0.0217997	-	-	-
IEQ34_003803	CCOAOMT3	2.75	6.67667	6.39333	up	1.48099	0.00538904	-	-	-	up	1.57417	0.00210782
IEQ34_004069	CCOAOMT4	134.887	40.64	12.2767	down	-1.52339	3.305e-11	-	-	-	down	-3.11877	0.000121359
IEQ34_004533	CCOAOMT5	61.5267	88.0967	78.0733	-	-	-	-	-	-	-	-	-
IEQ34_001824	CCOAOMT6	145.82	114.797	102.28	-	-	-	-	-	-	-	-	-
IEQ34_022818	CAD1	39.3433	91.3233	72.8967	up	1.41821	1.45969e-08	-	-	-	up	1.25379	1.87872e-08
IEQ34_015776	CAD2	6.42	6.29333	5.02	-	-	-	-	-	-	-	-	-
IEQ34_010940	CAD3	99.1067	222.743	229.023	up	1.3769	7.4762e-21	-	-	-	up	1.57207	5.77629e-48
IEQ34_004896	CAD4	4	5.92	27.7933	-	-	-	up	2.38279	1.74453e-24	up	3.16514	1.52806e-48
