# Supplementary material for: Molecular and metabolic insights into floral scent biosynthesis during flowering in Dendrobium chrysotoxum
Source: Front Plant Sci. 2022 Nov 28;13:1030492. doi: 10.3389/fpls.2022.1030492 (PMC9742519; doi:10.3389/fpls.2022.1030492)
Supplement: Supplementary file 11 [file Table_7.xlsx]

## Sheet: TABLES1
Supplementary Table 7. Transcription factors in cluster 2
Gene ID	TF-Family
IEQ34_012768	zf-HD
IEQ34_009011	WRKY
IEQ34_011917	WRKY
IEQ34_020810	WRKY
IEQ34_022034	WRKY
IEQ34_023098	WRKY
IEQ34_029076	WRKY
novel.1764	WRKY
novel.194	WRKY
IEQ34_000043	Trihelix
IEQ34_006361	Trihelix
IEQ34_015798	Trihelix
IEQ34_009525	TRAF
IEQ34_016149	TRAF
IEQ34_016881	Tify
IEQ34_018701	Tify
novel.56	TCP
IEQ34_018753	TAZ
IEQ34_021534	TAZ
novel.6459	TAZ
IEQ34_001501	SBP
IEQ34_012485	PLATZ
IEQ34_014517	PLATZ
IEQ34_014781	PLATZ
IEQ34_027828	PLATZ
novel.4442	PLATZ
IEQ34_018136	OFP
IEQ34_000567	NAC
IEQ34_002396	NAC
IEQ34_003405	NAC
IEQ34_009948	NAC
IEQ34_011320	NAC
IEQ34_015379	NAC
IEQ34_016074	NAC
IEQ34_017102	NAC
IEQ34_018452	NAC
novel.2024	NAC
IEQ34_007680	MYB
IEQ34_011560	MYB
IEQ34_013930	MYB
IEQ34_014585	MYB
IEQ34_017027	MYB
IEQ34_019411	MYB
IEQ34_026852	MYB
IEQ34_003696	MADS
IEQ34_005209	MADS
IEQ34_022877	MADS
IEQ34_016912	LOB
IEQ34_021435	LOB
IEQ34_003723	HSF
IEQ34_015394	HSF
IEQ34_020179	HSF
novel.6671	HSF
IEQ34_015361	HMG
IEQ34_028350	HB-ZIP
IEQ34_010627	HB-ZIP
IEQ34_014236	HB-ZIP
IEQ34_020024	HB-ZIP
IEQ34_020890	HB-ZIP
IEQ34_011370	HB-ZIP
IEQ34_006376	GRAS
IEQ34_013484	GRAS
IEQ34_017153	GRAS
IEQ34_000627	GARP
IEQ34_010751	GARP
novel.7894	FAR1
IEQ34_020812	DBB
novel.2655	CSD
IEQ34_006625	C3H
IEQ34_022303	C3H
IEQ34_000682	C2H2
IEQ34_012585	C2H2
IEQ34_013434	C2H2
novel.4417	C2H2
IEQ34_011445	C2C2
IEQ34_016453	C2C2
IEQ34_011796	C2C2
IEQ34_013502	bZIP
IEQ34_019762	bZIP
IEQ34_027933	bZIP
IEQ34_001403	bHLH
IEQ34_003888	bHLH
IEQ34_005689	bHLH
IEQ34_027058	bHLH
IEQ34_003214	AUX/IAA
IEQ34_006563	AUX/IAA
IEQ34_008424	AUX/IAA
IEQ34_029881	AUX/IAA
IEQ34_000172	ERF
IEQ34_000440	ERF
IEQ34_003931	ERF
IEQ34_007995	ERF
IEQ34_010430	ERF
IEQ34_012101	ERF
IEQ34_019140	ERF
IEQ34_019636	ERF
IEQ34_021806	ERF
IEQ34_023157	ERF
IEQ34_012767	ERF
IEQ34_012848	ERF
