# Supplementary material for: Molecular and metabolic insights into floral scent biosynthesis during flowering in Dendrobium chrysotoxum
Source: Front Plant Sci. 2022 Nov 28;13:1030492. doi: 10.3389/fpls.2022.1030492 (PMC9742519; doi:10.3389/fpls.2022.1030492)
Supplement: Supplementary file 12 [file Table_8.xlsx]

## Sheet: NEW
Supplementary Table 8. Transcription factors and terpenes associated with coding genes in transcriptional metabolic regulatory network
Index/Gene ID	Compounds/Gene name
IEQ34_011201	TPSb1
XMW0164	Theaspirane
XMW0889	4-methylene-1-(1-methylethyl)-Bicyclo[310]hex-2-ene
XMW0521	2-methyl-6-methylene-1,7-Octadiene
XMW0780	E,E-2,6-Dimethyl-1,3,5,7-octatetraene
NMW0082	(-)-trans-Isopiperitenol
XMW0678	1,5,5,6-tetramethyl-1,3-Cyclohexadiene
WMW0041	Isopinocarveol
IEQ34_019636	ERF2
IEQ34_000682	C2H2-1
IEQ34_021435	LOB1
IEQ34_002991	TPSb3
KMW0257	(1α,2β,5α)-2-methyl-5-(1-methylethyl)-Bicyclo[310]hexan-2-ol
KMW0218	Eucalyptol
KMW0296	Terpinolene
KMW0329	Camphor
NMW0071	L-α-Terpineol
KMW0198	α-Phellandrene
WMW0201	7,7-dimethyl-2-methylene-Bicyclo[221]heptane
KMW0223	Terpinene
WMW0040	trans-β-Ocimene
KMW0148	α-Pinene
IEQ34_014517	PLATZ1
IEQ34_011796	C2C2-CO1
IEQ34_000440	ERF3
IEQ34_022877	MADS1
IEQ34_013502	bZIP1
IEQ34_023098	WRKY1
IEQ34_020810	WRKY2
IEQ34_016453	C2C2-Dof2
IEQ34_003214	AUX/IAA1
IEQ34_012767	ERF1
IEQ34_005209	MADS2
IEQ34_003630	TPSb4
XMW0164	Theaspirane
XMW0889	4-methylene-1-(1-methylethyl)-Bicyclo[310]hex-2-ene
NMW0082	(-)-trans-Isopiperitenol
XMW0678	1,5,5,6-tetramethyl-1,3-Cyclohexadiene
XMW0780	E,E-2,6-Dimethyl-1,3,5,7-octatetraene
WMW0041	Isopinocarveol
XMW0013	Tricyclene
D307	Isopinocampheol
WMW0011	5-methyl-2-(1-methylethenyl)-Cyclohexanone
KMW0408	m-Methylbenzyl alcohol
XMW0654	1-(1,4-dimethylcyclohex-3-en-1-yl)Ethan-1-one
XMW0521	2-methyl-6-methylene-1,7-Octadiene
KMW0178	Sabinene
NMW0093	D-Verbenone
IEQ34_019636	ERF2
IEQ34_021435	LOB1
IEQ34_000682	C2H2-1
novel.4435	DXS3
KMW0148	α-Pinene
KMW0198	α-Phellandrene
KMW0223	Terpinene
WMW0015	4-Terpinenol
NMW0071	L-α-Terpineol
KMW0329	Camphor
XMW0127	o-Cymene
KMW0218	Eucalyptol
KMW0296	Terpinolene
IEQ34_023098	WRKY1
IEQ34_011796	C2C2-CO1
IEQ34_016453	C2C2-Dof2
IEQ34_003214	AUX/IAA1
IEQ34_000627	GARP1
IEQ34_014517	PLATZ1
IEQ34_005209	MADS2
IEQ34_013502	bZIP1
IEQ34_006625	C3H1
IEQ34_015379	NAC1
IEQ34_013484	GRAS1
IEQ34_011370	HB-ZIP1
IEQ34_012767	ERF1
IEQ34_011445	C2C2-Dof1
IEQ34_010627	HB-ZIP2
IEQ34_020810	WRKY2
